# Supplementary material for: Predation has a significant impact on the complexity and stability of microbial food webs in subalpine lakes
Source: Microbiol Spectr. 2023 Oct 3;11(6):e02411-23. doi: 10.1128/spectrum.02411-23 (PMC10714739; doi:10.1128/spectrum.02411-23)
Supplement: Supplemental tables — Tables S1 to S10. [file spectrum.02411-23-s0002.xlsx]

## Sheet: TABLE S1
TABLE S1 Summary of environmental factors among the four seasons. Values are shown with means±standard error. Different letters within a row means significant difference among different drainages (p< 0.05).
Varibles	Spring	Summer	Autumn	Winter
Temperature (℃)	9.30±0.10c	20.80±0.16a	11.37±0.30b	3.42±0.21d
pH	8.74±0.04d	9.26±0.02a	9.13±0.00b	8.85±0.03c
DO (mg/L)	9.55±0.14a	7.62±0.14c	8.61±0.16b	9.41±0.09a
EC (uS/cm)	1177.22±19.89a	1144.44±26.43ab	1116.78±9.41b	1051.22±4.08c
SAL (ng/L)	0.56±0.01a	0.17±0.01d	0.53±0.00b	0.50±0.00c
NO3--N (mg/L)	1.39±0.07b	0.97±0.05b	1.01±0.04b	2.18±0.29a
NH4+-N (mg/L)	1.32±0.00a	0.62±0.01c	0.95±0.04b	0.67±0.01c
SO42--S (mg/L)	77.01±1.18b	78.10±0.84b	140.55±6.21a	18.43±1.14c
TC (mg/L)	139.19±3.87a	105.61±0.57c	135.19±0.68a	119.60±0.63b
PO43--P (mg/L)	0.72±0.05b	1.14±0.10b	3.61±0.77a	0.57±0.11b
IC (mg/L)	102.99±0.43a	93.66±0.22d	97.85±0.40c	100.52±0.45b
TOC (mg/L)	36.20±3.55a	11.95±0.44c	37.32±0.72a	19.10±0.64b

## Sheet: TABLE S2
	TABLE S2 Taxonomic classifications and the relative abundance of the functional groups of protist in the four seasons water samples.
Domain	Kingdom	Phylum	Class	Order	Family	Genus		Function	Reference	Links	GHMay_1	GHMay_2	GHMay_3	GHMay_4	GHMay_5	GHMay_6	GHMay_7	GHMay_8	GHMay_9	GHAug_1	GHAug_2	GHAug_3	GHAug_4	GHAug_5	GHAug_6	GHAug_7	GHAug_8	GHAug_9	GHOct_1	GHOct_2	GHOct_3	GHOct_4	GHOct_5	GHOct_6	GHOct_7	GHOct_8	GHOct_9	GHJan_1	GHJan_2	GHJan_3	GHJan_4	GHJan_5	GHJan_6	GHJan_7	GHJan_8	GHJan_9
d__Eukaryota	k__Opisthokonta	p__Mesomycetozoa	c__Ichthyosporea	o__Ichthyosphonida	f__Abeoformidae_Group_MAIP_2	g__Abeoformidae_Group_MAIP_2_X	H-P	Parasite	Wu Xiong et al. 2021	doi.org/10.1016/j.envint.2021.106438	0	0	2	0	0	0	0	0	0	0	0	0	0	0	0	0	0	0	0	0	0	0	0	0	0	0	0	0	0	0	0	0	0	0	0	0
d__Eukaryota	k__Amoebozoa	p__Lobosa	c__Lobosa_X	o__Centramoebida	f__Acanthamoebidae	g__Acanthamoeba	B/M	Predator	Shen yunfeng et al.1994	ir.ihb.ac.cn/handle/342005/11040	0	0	0	0	0	0	0	0	0	0	1	0	0	0	0	6	0	0	0	0	0	2	0	1	0	0	0	11	14	5	4	10	10	0	0	0
d__Eukaryota	k__Stramenopiles	p__Ochrophyta	c__Bacillariophyta	o__Bacillariophyta_X	f__Raphid-pennate	g__Achnanthidium	P	Phototroph	Wu Xiong et al. 2021	doi.org/10.1016/j.envint.2021.106438	0	0	0	0	0	0	0	0	0	2	0	1	0	0	0	0	0	0	0	0	0	0	0	8	0	0	0	0	0	0	0	0	0	0	0	0
d__Eukaryota	k__Rhizaria	p__Cercozoa	c__Filosa-Sarcomonadea	o__Pansomonadida	f__Agitatidae	g__Agitatidae_X	-	Unknown			0	0	0	1	0	0	1	0	0	0	2	0	0	0	0	0	0	0	0	0	0	0	0	0	0	0	0	0	1	0	0	0	0	0	0	0
d__Eukaryota	k__Rhizaria	p__Cercozoa	c__Filosa-Sarcomonadea	o__Glissomonadida	f__Allapsidae	g__Allantion	B	Predator	Alexis T. Howe et al. 2009	10.1016/j.protis.2008.11.007	2	1	2	0	0	0	0	0	0	0	0	0	0	0	0	0	0	0	0	0	0	0	0	0	0	0	0	0	0	0	0	0	0	0	0	0
d__Eukaryota	k__Rhizaria	p__Cercozoa	c__Filosa-Sarcomonadea	o__Glissomonadida	f__Allapsidae	g__Allapsa	-	Unknown	Yongbin Li et al. 2022	doi.org/10.1016/j.jhazmat.2022.128390	0	0	0	0	0	0	0	0	0	1	0	0	1	0	1	0	0	0	0	0	0	0	0	0	0	0	0	0	0	0	0	0	0	0	0	0
d__Eukaryota	k__Rhizaria	p__Cercozoa	c__Filosa-Imbricatea	o__Thaumatomonadida	f__Thaumatomonadidae	g__Allas	-	Unknown	Florent Mazel et al. 2021;Benjamin Wilden etal. 2021	doi.org/10.1111/1462-2920.15686; doi.org/10.1016/j.envint.2021.106438	0	0	0	0	0	0	0	0	0	0	0	0	0	0	0	0	0	0	0	0	0	0	0	0	0	0	0	10	15	15	0	0	0	0	0	0
d__Eukaryota	k__Excavata	p__Discoba	c__Heterolobosea	o__Acrasida	f__Acrasidae	g__Allovahlkampfia	B	Predator	N Parumon et al. 2016	10.1371/journal.pone.0167355	0	1	1	0	0	0	0	0	0	0	0	0	0	0	0	2	0	0	0	0	0	0	0	0	0	0	0	1	0	2	0	3	2	4	1	0
d__Eukaryota	k__Stramenopiles	p__Sagenista	c__Labyrinthulomycetes	o__Amphifilida	f__Amphifilaceae	g__Amphifilaceae_X	-	Unknown	Yongbin Li et al. 2022	doi.org/10.1016/j.jhazmat.2022.128390	0	0	0	0	0	0	1	1	0	0	0	0	0	0	0	0	0	0	0	0	0	0	0	0	0	0	0	0	1	1	0	0	0	0	0	0
d__Eukaryota	k__Stramenopiles	p__Ochrophyta	c__Bacillariophyta	o__Bacillariophyta_X	f__Raphid-pennate	g__Amphora	P	Phototroph	Yongbin Li et al. 2022	doi.org/10.1016/j.jhazmat.2022.128390	0	0	0	0	0	0	0	0	1	1	0	0	0	1	0	0	0	0	1	0	2	0	0	0	0	0	0	2	1	3	0	0	0	0	0	2
d__Eukaryota	k__Apusozoa	p__Hilomonadea	c__Planomonadida	o__Planomonadidae	f__Planomonadidae_Group-1	g__Ancyromonas	B	Predator	Atkins et al. 2000	10.1007/s002390010089	2	3	11	1	2	3	0	0	0	3	3	4	18	25	15	1	5	5	0	0	0	0	0	0	0	0	0	0	0	0	0	0	0	0	0	0
d__Eukaryota	k__Amoebozoa	p__Conosa	c__Variosea	o__Variosea_X	f__AND16-lineage	g__AND16-lineage_X	-	Unknown	Yongbin Li et al. 2022	doi.org/10.1016/j.jhazmat.2022.128390	0	0	0	0	0	0	0	0	0	0	0	0	0	0	0	0	0	0	0	0	0	0	0	0	0	0	0	0	0	0	0	1	0	0	0	0
d__Eukaryota	k__Archaeplastida	p__Chlorophyta	c__Trebouxiophyceae	o__Watanabea-Clade	f__Watanabea-Clade_X	g__Apatococcus	P	Phototroph	Yongbin Li et al. 2022	doi.org/10.1016/j.jhazmat.2022.128390	0	0	0	0	0	0	0	0	0	0	0	0	0	0	0	0	0	0	0	0	0	0	0	0	0	0	0	0	0	1	0	0	0	0	0	0
d__Eukaryota	k__Alveolata	p__Chrompodellids	c__Colpodellidea	o__Colpodellida	f__Alphamonaceae	g__Aphamonas	H-P	Parasite	Anton M. Potapov et al. 2022	doi: 10.1111/brv.12832	0	0	0	5	1	0	1	3	0	0	0	0	0	0	0	0	2	0	2	0	0	0	0	0	0	1	2	0	0	0	0	0	0	0	0	0
d__Eukaryota	k__Stramenopiles	p__Pseudofungi	c__Oomycota	o__Oomycota_X	f__Saprolegniales	g__Aphanomyces	H-P	Parasite	Wu Xiong et al. 2021	doi.org/10.1016/j.envint.2021.106438	0	0	0	1	0	0	2	0	3	0	0	0	0	1	1	0	0	0	0	0	1	0	0	3	0	0	5	0	0	0	0	3	0	1	0	0
d__Eukaryota	k__Stramenopiles	p__Sagenista	c__Labyrinthulomycetes	o__Amphitremida	f__Amphitraemidae	g__Archerella	-	Unknown	Florent Mazel et al. 2021	doi.org/10.1111/1462-2920.15686	0	0	0	0	0	0	2	3	2	0	0	0	0	0	0	0	1	0	0	0	0	0	0	0	0	0	0	0	0	0	0	0	0	0	0	0
d__Eukaryota	k__Alveolata	p__Apicomplexa	c__Gregarinomorphea	o__Neogregarinorida	f__Actinocephalidae	g__Ascogregarina	H-P	Parasite	Anton M. Potapov et al. 2022	doi: 10.1111/brv.12832	0	0	0	0	0	0	0	0	0	0	1	0	0	0	0	0	0	0	0	0	0	0	0	0	0	0	0	0	0	0	0	0	0	0	0	0
d__Eukaryota	k__Alveolata	p__Ciliophora	c__CONThreeP	o__CONThreeP_X	f__CONThreeP_XX	g__Askenasia	A	Predator	Jürgens et al. 1996	10.4319/lo.1996.41.8.1833	3	1	0	0	0	0	1	0	0	0	0	0	0	0	0	0	0	0	5	5	5	0	0	1	2	2	2	4	1	1	25	2	6	4	5	9
d__Eukaryota	k__Alveolata	p__Ciliophora	c__Spirotrichea	o__Euplotia	f__Aspidiscidae	g__Aspidisca	B	Predator	JAMES R. PRATT et al. 1985	10.1111/j.1550-7408.1985.tb04037.x	0	0	1	0	0	2	0	0	1	0	0	0	0	0	1	0	0	0	0	0	0	0	0	3	0	0	0	3	0	2	6	4	3	2	5	1
d__Eukaryota	k__Stramenopiles	p__Ochrophyta	c__Bacillariophyta	o__Bacillariophyta_X	f__Araphid-pennate	g__Asterionella	-	Unknown			0	0	0	0	1	0	0	0	0	0	2	2	0	1	1	0	0	0	9	10	15	0	4	0	0	0	2	0	0	0	0	0	0	0	0	0
d__Eukaryota	k__Alveolata	p__Dinoflagellata	c__Dinophyceae	o__Suessiales	f__Suessiaceae	g__Asulcocephalium	p	Phototroph	Benjamin Wilden et al. 2021	doi.org/10.1016/j.envint.2021.106438	0	0	1	1	1	0	0	1	0	5	9	12	48	52	37	13	21	10	7	0	13	5	0	1	2	5	3	0	2	8	0	1	0	0	0	0
d__Eukaryota	k__Amoebozoa	p__Conosa	c__Variosea	o__ATCC50593-Flamella-WIM80-lineage	f__ATCC50593-lineage	g__ATCC50593-lineage_X	-	Unknown	Wu Xiong et al. 2021	doi.org/10.1016/j.envint.2021.106438	0	0	0	0	0	0	0	0	0	0	0	0	0	0	0	0	0	0	0	0	0	0	0	0	0	0	0	1	0	0	0	0	0	0	0	0
d__Eukaryota	k__Hacrobia	p__Cryptophyta	c__Cryptophyceae	o__Cryptophyceae_X	f__Basal_Cryptophyceae-1	g__Basal_Cryptophyceae-1_X	P	Phototroph	Wu Xiong et al. 2021	doi.org/10.1016/j.envint.2021.106438	0	0	0	0	0	0	0	0	0	300	212	244	368	357	327	234	161	170	18	30	25	34	38	45	44	60	67	2	0	0	0	0	0	0	0	0
d__Eukaryota	k__Stramenopiles	p__Opalozoa	c__Bicoecea	o__Bicoecales	f__Bicoecaceae	g__Bicoecaceae_X	-	Unknown	Yongbin Li et al. 2022	doi.org/10.1016/j.jhazmat.2022.128390	0	0	1	0	0	0	0	0	0	0	0	0	0	0	0	0	0	0	1	0	3	0	0	0	1	0	0	0	0	0	0	0	0	0	1	0
d__Eukaryota	k__Stramenopiles	p__Opalozoa	c__Bicoecea	o__Bicoecales	f__Bicoecaceae	g__Bicosoeca	B	Predator	JAMES R. PRATT et al. 1985; Wu Xiong et al. 2017;	10.1111/j.1550-7408.1985.tb04037.x; doi:10.1038/ismej.2017.171	0	0	0	0	0	0	0	0	0	0	0	0	0	0	0	0	0	0	0	1	0	0	0	0	0	0	0	0	0	0	0	0	0	0	0	0
d__Eukaryota	k__Rhizaria	p__Cercozoa	c__Filosa-Sarcomonadea	o__Glissomonadida	f__Bodomorphidae	g__Bodomorpha	B	Predator	Alexis T. Howe et al. 2009	10.1016/j.protis.2008.11.007	1	2	0	0	0	0	0	0	0	0	0	0	0	0	0	1	0	0	0	0	0	0	0	0	0	0	0	0	1	0	0	0	0	0	0	0
d__Eukaryota	k__Archaeplastida	p__Chlorophyta	c__Trebouxiophyceae	o__Trebouxiophyceae_X	f__Trebouxiophyceae_XX	g__Botryococcus	P	Phototroph	Benjamin Wilden et al. 2021	doi.org/10.1016/j.envint.2021.106438	677	405	677	576	491	628	523	604	606	332	146	146	191	171	377	170	169	189	16	35	32	24	23	32	31	38	30	270	241	251	537	444	481	281	174	349
d__Eukaryota	k__Stramenopiles	p__Ochrophyta	c__Bacillariophyta	o__Bacillariophyta_X	f__Raphid-pennate	g__Caloneis	P	Phototroph	Benjamin Wilden et al. 2021	doi.org/10.1016/j.envint.2021.106438	0	0	1	0	0	0	1	0	0	0	0	0	0	0	0	0	0	0	0	1	2	0	0	0	0	0	0	0	0	0	0	0	0	0	0	0
d__Eukaryota	k__Rhizaria	p__Cercozoa	c__Filosa-Thecofilosea	o__Cryomonadida	f__Rhogostoma-lineage	g__Capsellina	R/A/B	Predator	Alexis T. Howe et al. 2011	10.1016/j.protis.2010.10.002	1	0	0	0	0	0	0	0	0	0	0	0	0	0	0	0	0	0	0	0	0	0	0	0	0	0	0	0	0	0	0	0	0	0	0	0
d__Eukaryota	k__Alveolata	p__Ciliophora	c__Oligohymenophorea	o__Peritrichia_2	f__Sessilida	g__Carchesium	B	Predator	JAMES R. PRATT et al. 1985	10.1111/j.1550-7408.1985.tb04037.x	0	0	4	0	1	1	0	0	0	5	1	0	1	0	0	0	0	0	1	2	0	0	0	0	0	0	0	0	0	0	2	0	2	0	0	0
d__Eukaryota	k__Archaeplastida	p__Chlorophyta	c__Chlorophyceae	o__Chlamydomonadales	f__Chlamydomonadales_X	g__Carteria	-	Unknown			0	0	0	0	0	0	0	0	0	1	0	0	0	0	0	0	0	0	0	0	0	0	0	0	0	0	0	0	0	0	0	0	0	0	0	0
d__Eukaryota	k__Hacrobia	p__Centroheliozoa	c__Centroheliozoa_X	o__Centroheliozoa_XX	f__Centroheliozoa_XXX	g__Centroheliozoa_XXXX	R/A/B	Predator	Wu Xiong et al. 2017	doi:10.1038/ismej.2017.171	0	0	0	0	0	1	0	0	1	1	1	2	0	2	0	1	2	0	0	0	0	0	0	0	0	0	0	0	0	0	0	0	0	1	0	0
d__Eukaryota	k__Alveolata	p__Dinoflagellata	c__Dinophyceae	o__Gonyaulacales	f__Ceratiaceae	g__Ceratium	N/P	Predator/Phototroph	JAMES R. PRATT et al. 1985	10.1111/j.1550-7408.1985.tb04037.x	3	1	0	0	1	7	2	0	0	723	740	768	502	546	627	572	695	779	330	272	314	235	272	279	234	288	224	16	20	45	114	74	61	2	0	0
d__Eukaryota	k__Rhizaria	p__Cercozoa	c__Filosa-Sarcomonadea	o__Cercomonadida	f__Cercomonadidae	g__Cercomonadidae_X	-	Unknown	Wu Xiong et al. 2021	doi.org/10.1016/j.envint.2021.106438	0	0	0	0	0	0	0	0	0	0	0	1	0	0	1	0	2	0	0	0	0	0	0	0	0	0	0	0	0	0	0	0	0	0	0	0
d__Eukaryota	k__Rhizaria	p__Cercozoa	c__Filosa-Sarcomonadea	o__Cercomonadida	f__Cercomonadidae	g__Cercomonas	R/A/B/M	Predator	Marit F Markussen Bjorbækmo et al. 2020	10.1038/s41396-019-0542-5	2	0	3	5	9	5	0	1	0	0	0	1	0	0	0	0	0	0	0	0	0	0	0	0	0	0	0	2	0	0	0	0	0	0	0	0
d__Eukaryota	k__Rhizaria	p__Cercozoa	c__Cercozoa_X	o__Cercozoa_XX	f__Cercozoa_XXX	g__Cercozoa_XXXX	-	Unknown	Wu Xiong et al. 2021	doi.org/10.1016/j.envint.2021.106438	1	1	1	9	6	10	10	18	7	0	0	0	0	1	0	0	0	0	3	1	1	0	0	0	1	0	0	1	0	1	0	1	2	2	0	1
d__Eukaryota	k__Alveolata	p__Ciliophora	c__Phyllopharyngea	o__Cyrtophoria_4	f__Chilodonellidae	g__Chilodonella	A/B	Predator	JAMES R. PRATT et al. 1985	10.1111/j.1550-7408.1985.tb04037.x	0	0	0	0	0	0	0	0	0	0	0	0	0	0	0	0	0	0	0	0	0	0	0	0	0	0	0	24	13	15	12	5	4	42	66	36
d__Eukaryota	k__Alveolata	p__Ciliophora	c__Phyllopharyngea	o__Cyrtophoria_4	f__Chilodonellidae	g__Chilodonellidae_X	A/B	Predator	JAMES R. PRATT et al. 1985	10.1111/j.1550-7408.1985.tb04037.x	0	0	0	0	0	0	0	0	0	0	0	0	14	13	18	9	3	4	0	0	0	0	0	0	0	0	0	0	0	0	0	0	0	0	0	0
d__Eukaryota	k__Archaeplastida	p__Chlorophyta	c__Chlorophyceae	o__Chlamydomonadales	f__Chlamydomonadales_X	g__Chlamydomonadales_XX	P	Phototroph	Wu Xiong et al. 2021	doi.org/10.1016/j.envint.2021.106438	0	0	0	0	0	0	0	0	0	0	0	0	0	2	0	1	1	1	17	23	19	31	16	49	40	41	27	0	0	2	0	1	2	2	1	1
d__Eukaryota	k__Archaeplastida	p__Chlorophyta	c__Chlorophyceae	o__Chlamydomonadales	f__Chlamydomonadales_X	g__Chlamydomonas	P	Phototroph	Florent Mazel et al. 2021	doi.org/10.1111/1462-2920.15686	1	0	9	3	1	1	1	0	0	169	155	239	296	308	259	265	376	196	44	52	41	36	8	64	53	48	34	29	29	40	39	29	26	18	15	32
d__Eukaryota	k__Archaeplastida	p__Chlorophyta	c__Trebouxiophyceae	o__Chlorellales	f__Chlorellales_X	g__Chlorella	P	Phototroph	Florent Mazel et al. 2021	doi.org/10.1111/1462-2920.15686	1	2	4	1	1	4	4	3	1	7	14	6	9	7	14	5	7	5	6	7	11	2	6	5	6	9	8	7	9	1	0	0	0	0	0	4
d__Eukaryota	k__Archaeplastida	p__Chlorophyta	c__Chlorophyceae	o__Chlamydomonadales	f__Chlamydomonadales_X	g__Chlorochytrium	P	Phototroph	Wu Xiong et al. 2021;Florent Mazel et al. 2021	doi.org/10.1016/j.envint.2021.106438; doi.org/10.1111/1462-2920.15686	0	0	0	0	0	0	0	0	0	0	0	0	0	1	0	0	1	0	0	1	0	0	0	0	0	1	0	23	27	20	10	0	0	0	0	1
d__Eukaryota	k__Opisthokonta	p__Choanoflagellida	c__Choanoflagellatea	o__Choanoflagellatea_X	f__Choanoflagellatea_X_Group_L	g__Choanoflagellatea_X_Group_L_X	-	Unknown	Yongbin Li et al. 2022	doi.org/10.1016/j.jhazmat.2022.128390	0	0	1	0	0	0	0	0	0	0	0	0	0	0	0	0	0	0	0	1	1	0	0	2	0	1	2	0	0	1	0	0	1	0	0	0
d__Eukaryota	k__Opisthokonta	p__Choanoflagellida	c__Choanoflagellatea	o__Choanoflagellatea_X	f__Choanoflagellatea_X_Group_P	g__Choanoflagellatea_X_Group_P_X	-	Unknown	Florent Mazel et al. 2021	doi.org/10.1111/1462-2920.15686	1	2	2	0	0	1	0	0	0	0	0	0	0	0	0	1	0	0	1	3	6	5	3	1	3	5	7	0	1	0	0	2	3	1	0	0
d__Eukaryota	k__Opisthokonta	p__Choanoflagellida	c__Choanoflagellida_X	o__Choanoflagellida_XX	f__Choanoflagellida_XX_Clade-2	g__Choanoflagellida_XX_Clade-2_X	-	Unknown	Wu Xiong et al. 2021	doi.org/10.1016/j.envint.2021.106438	0	0	2	0	0	0	1	1	0	0	0	0	0	0	0	0	0	0	0	0	0	0	0	0	0	0	0	3	0	0	0	0	0	1	0	0
d__Eukaryota	k__Archaeplastida	p__Chlorophyta	c__Trebouxiophyceae	o__Trebouxiophyceae_X	f__Trebouxiophyceae_XX	g__Choricystis	P	Phototroph	Wu Xiong et al. 2021	doi.org/10.1016/j.envint.2021.106438	300	286	113	70	85	53	58	39	64	0	4	3	3	3	7	2	1	2	535	232	141	393	642	792	810	595	558	133	166	111	152	104	114	150	122	117
d__Eukaryota	k__Stramenopiles	p__Ochrophyta	c__Chrysophyceae	o__Chrysophyceae_X	f__Chrysophyceae_Clade-C	g__Chromulinospumella	B	Predator	Grossmann et al. 2015	10.1111/jeu.12287	0	0	0	0	0	0	0	0	0	1	1	1	0	2	1	12	5	9	0	0	0	0	0	0	0	2	0	0	0	0	0	0	0	0	0	0
d__Eukaryota	k__Hacrobia	p__Cryptophyta	c__Cryptophyceae	o__Cryptomonadales	f__Hemiselmidaceae	g__Chroomonas	P	Phototroph	Benjamin Wilden e tal. 2021	doi.org/10.1016/j.envint.2021.106438	0	0	0	0	0	0	0	0	0	0	0	0	0	0	2	0	0	2	18	20	20	2	0	2	4	6	5	0	0	0	0	0	0	0	0	0
d__Eukaryota	k__Hacrobia	p__Haptophyta	c__Prymnesiophyceae	o__Prymnesiales	f__Chrysochromulinaceae	g__Chrysochromulina	A/B	Predator	Marit F Markussen Bjorbækmo et al. 2020	doi: 10.1038/s41396-019-0542-5	0	0	0	0	0	0	0	0	0	127	123	125	247	183	247	294	266	317	2	13	9	8	4	5	6	10	11	0	0	0	0	0	0	0	0	0
d__Eukaryota	k__Stramenopiles	p__Ochrophyta	c__Chrysophyceae	o__Chrysophyceae_X	f__Chrysophyceae_Clade-C	g__Chrysophyceae_Clade-C_X	-	Unknown	Wu Xiong et al. 2021	doi.org/10.1016/j.envint.2021.106438	0	0	0	0	0	0	3	0	0	14	17	16	7	6	5	2	7	0	0	0	0	0	0	0	0	0	0	2	2	5	0	5	3	5	5	12
d__Eukaryota	k__Stramenopiles	p__Ochrophyta	c__Chrysophyceae	o__Chrysophyceae_X	f__Chrysophyceae_Clade-D	g__Chrysophyceae_Clade-D_X	P	Phototroph	Benjamin Wilden et al. 2021	doi.org/10.1016/j.envint.2021.106438	0	0	0	0	0	0	0	0	0	0	0	0	0	1	0	0	1	1	0	0	0	0	0	0	1	0	0	1	1	0	4	0	0	0	0	0
d__Eukaryota	k__Stramenopiles	p__Ochrophyta	c__Chrysophyceae	o__Chrysophyceae_X	f__Chrysophyceae_Clade-E	g__Chrysophyceae_Clade-E_X	-	Unknown	Wu Xiong et al. 2021	doi.org/10.1016/j.envint.2021.106438	0	0	1	0	1	1	1	1	0	0	0	0	0	0	0	0	0	0	0	0	0	0	0	0	0	0	0	0	1	0	0	2	2	0	0	0
d__Eukaryota	k__Stramenopiles	p__Ochrophyta	c__Chrysophyceae	o__Chrysophyceae_X	f__Chrysophyceae_Clade-F	g__Chrysophyceae_Clade-F_X	P	Phototroph	Benjamin Wilden et al. 2021	doi.org/10.1016/j.envint.2021.106438	11	14	10	2	4	0	0	0	0	1	0	0	0	0	0	1	0	0	2	0	0	1	3	0	0	0	2	0	0	0	0	0	0	0	0	0
d__Eukaryota	k__Stramenopiles	p__Ochrophyta	c__Chrysophyceae	o__Chrysophyceae_X	f__Chrysophyceae_Clade-H	g__Chrysophyceae_Clade-H_X	P	Phototroph	Benjamin Wilden et al. 2021	doi.org/10.1016/j.envint.2021.106438	5	4	4	0	0	1	1	0	0	0	0	0	0	0	0	0	0	0	0	0	0	0	0	0	0	0	0	0	0	0	0	0	0	0	0	0
d__Eukaryota	k__Stramenopiles	p__Ochrophyta	c__Chrysophyceae	o__Chrysophyceae_X	f__Chrysophyceae_XX	g__Chrysophyceae_XXX	P	Phototroph	Benjamin Wilden et al. 2021	doi.org/10.1016/j.envint.2021.106438	6	4	9	8	4	3	2	0	4	1	0	1	2	1	0	2	15	8	12	16	25	37	25	14	20	26	15	15	48	24	9	32	26	18	35	106
d__Eukaryota	k__Stramenopiles	p__Ochrophyta	c__Chrysophyceae	o__Chrysophyceae_X	f__Chrysophyceae_Clade-F	g__Clathromonas	-	Unknown			33	79	108	25	30	2	4	0	3	0	0	0	1	0	0	0	0	0	31	67	61	50	47	26	17	43	45	0	0	0	0	0	0	0	0	0
d__Eukaryota	k__Alveolata	p__Ciliophora	c__Heterotrichea	o__Heterotrichea_X	f__Climacostomidae	g__Climacostomum	R/N	Predator	Marit F Markussen Bjorbækmo et al. 2020	doi: 10.1038/s41396-019-0542-5	0	0	0	0	0	0	0	0	0	6	0	0	0	0	0	0	0	0	0	0	0	0	0	0	0	0	0	0	0	0	0	0	0	0	0	0
d__Eukaryota	k__Amoebozoa	p__Lobosa	c__Lobosa_X	o__Himatismenida	f__Cochliopodiidae	g__Cochliopodium	N	Predator	Shen yunfeng et al.1994	ir.ihb.ac.cn/handle/342005/11040	0	0	0	0	0	0	0	0	0	0	0	0	0	0	0	0	0	0	0	0	0	0	0	0	0	0	0	0	1	0	0	0	0	0	0	0
d__Eukaryota	k__Opisthokonta	p__Choanoflagellida	c__Choanoflagellatea	o__Craspedida	f__Monosigidae_Group_A	g__Codosiga	B	Predator	JAMES R. PRATT et al. 1985	10.1111/j.1550-7408.1985.tb04037.x	0	0	0	0	0	6	0	7	0	0	0	0	0	0	0	0	1	0	0	0	1	0	0	0	0	0	1	0	0	0	0	0	0	0	0	0
d__Eukaryota	k__Archaeplastida	p__Chlorophyta	c__Chlorophyceae	o__Sphaeropleales	f__Sphaeropleales_X	g__Coenochloris	-	Unknown			0	0	0	0	0	0	0	1	0	0	0	0	0	0	0	0	0	0	0	0	0	0	0	0	0	1	0	1	0	0	0	0	0	1	0	1
d__Eukaryota	k__Alveolata	p__Ciliophora	c__Prostomatea_1	o__Prostomatea_1_X	f__Colepidae	g__Coleps	B/H-P	Predator/Parasite	Marit F Markussen Bjorbækmo et al. 2020	doi: 10.1038/s41396-019-0542-5	0	0	0	0	0	0	0	0	0	0	0	0	0	0	0	0	0	0	0	0	0	0	0	0	0	2	2	0	0	0	0	0	0	0	0	0
d__Eukaryota	k__Alveolata	p__Ciliophora	c__Colpodea	o__Colpodea_X	f__Colpodida	g__Colpoda	N	Predator	MW Cadotte et al. 2006	10.1007/s00442-006-0426-z	1	2	1	1	3	1	8	4	7	10	1	3	0	0	0	1	2	1	10	16	19	93	115	130	21	43	40	18	33	17	9	10	7	1	2	6
d__Eukaryota	k__Alveolata	p__Chrompodellids	c__Colpodellidea	o__Colpodellida	f__Colpodellida_CHR1	g__Colpodellida_CHR1_X	P	Phototroph	Benjamin Wilden et al. 2021	doi.org/10.1016/j.envint.2021.106438	0	0	0	0	0	0	0	0	0	22	16	27	34	34	19	66	55	50	0	0	3	0	0	1	0	0	3	0	0	0	0	0	0	0	0	0
d__Eukaryota	k__Alveolata	p__Ciliophora	c__Colpodea	o__Colpodea_X	f__Colpodida	g__Colpodida_X	-	Unknown	Yongbin Li et al. 2022	doi.org/10.1016/j.jhazmat.2022.128390	0	0	0	0	0	0	0	0	0	0	0	0	0	0	0	0	0	0	0	0	0	0	0	0	0	0	0	0	0	0	0	0	0	0	0	5
d__Eukaryota	k__Alveolata	p__Ciliophora	c__CONTH_7	o__CONTH_7_X	f__CONTH_7_XX	g__CONTH_7_XXX	-	Unknown	Wu Xiong et al. 2021	doi.org/10.1016/j.envint.2021.106438	0	0	0	0	0	0	0	0	0	65	98	58	68	26	68	3	6	14	0	0	0	0	0	0	0	0	0	0	0	0	0	0	0	0	0	0
d__Eukaryota	k__Stramenopiles	p__Ochrophyta	c__Chrysophyceae	o__Chrysophyceae_X	f__Chrysophyceae_Clade-C	g__Cronospumella	-	Unknown			0	0	0	0	0	0	0	0	0	0	0	1	0	0	0	0	0	0	0	0	0	0	0	0	0	0	0	0	0	0	0	0	0	0	0	0
d__Eukaryota	k__Archaeplastida	p__Chlorophyta	c__Mamiellophyceae	o__Dolichomastigales	f__Crustomastigaceae	g__Crustomastigaceae-AB	P	Phototroph	Florent Mazel et al. 2021	doi.org/10.1111/1462-2920.15686	0	0	0	0	0	0	0	0	0	0	0	0	0	0	0	0	0	1	0	0	0	0	0	0	0	0	0	0	0	0	0	0	0	0	0	0
d__Eukaryota	k__Hacrobia	p__Cryptophyta	c__Cryptophyceae	o__Cryptomonadales	f__Cryptomonadales_X	g__Cryptomonadales_XX	B/P	Predator/Phototroph	Benjamin Wilden et al. 2021;Tranvik et al. 1989	doi.org/10.1016/j.envint.2021.106438; 10.1007/BF00378736	0	0	0	0	0	0	0	0	0	0	2	0	0	0	0	1	2	0	2	1	0	1	0	0	0	0	0	0	0	0	0	0	0	3	3	1
d__Eukaryota	k__Hacrobia	p__Cryptophyta	c__Cryptophyceae	o__Cryptomonadales	f__Cryptomonadales_X	g__Cryptomonas	B/P	Predator/Phototroph			2	0	6	0	0	0	0	0	0	15	53	50	43	38	24	57	75	45	238	227	234	13	3	3	15	21	20	4	5	11	4	18	4	38	23	33
d__Eukaryota	k__Hacrobia	p__Cryptophyta	c__Cryptophyceae	o__Cryptophyceae_X	f__Cryptophyceae_XX	g__Cryptophyceae_XXX	-	Unknown			0	0	0	0	0	0	0	0	0	0	2	2	2	2	0	1	1	1	0	0	0	0	0	0	0	0	0	0	0	0	0	0	0	0	0	0
d__Eukaryota	k__Alveolata	p__Ciliophora	c__Oligohymenophorea	o__Scuticociliatia_2	f__Scuticociliatia_2_X	g__Cyclidium_3	B	Predator	Jezbera et al. 2005; Simek et al. 1995	doi.org/10.1016/j.femsec.2004.12.001; 10.4319/lo.1995.40.6.1077	7	5	16	3	2	2	1	1	1	1	0	0	0	0	0	0	0	0	0	1	0	0	0	0	0	0	0	0	1	0	6	0	0	0	0	0
d__Eukaryota	k__Stramenopiles	p__Ochrophyta	c__Bacillariophyta	o__Bacillariophyta_X	f__Polar-centric-Mediophyceae	g__Cyclotella	P	Phototroph	Wu Xiong et al. 2021	doi.org/10.1016/j.envint.2021.106438	1	0	2	1	1	10	0	3	3	0	2	0	2	0	1	1	2	0	69	61	60	165	57	109	167	162	114	3	3	2	3	0	0	1	2	1
d__Eukaryota	k__Alveolata	p__Ciliophora	c__Colpodea	o__Colpodea_X	f__Cyrtolophosidida	g__Cyrtolophosis	B	Predator	Simek et al. 1995	10.4319/lo.1995.40.6.1077	0	0	0	0	0	1	0	0	0	98	134	65	522	585	511	329	260	328	0	0	0	0	0	0	0	0	0	0	0	0	0	0	0	0	0	0
d__Eukaryota	k__Archaeplastida	p__Chlorophyta	c__Chlorophyceae	o__Chlamydomonadales	f__Chlamydomonadales_X	g__Deasonia	P	Phototroph	Yongbin Li et al. 2022	doi.org/10.1016/j.jhazmat.2022.128390	0	0	2	4	0	2	3	4	0	0	0	0	0	0	0	0	0	0	0	0	0	0	0	0	0	0	0	1	2	2	2	1	2	1	3	4
d__Eukaryota	k__Archaeplastida	p__Chlorophyta	c__Chlorophyceae	o__Sphaeropleales	f__Sphaeropleales_X	g__Desmodesmus	P	Phototroph	Wu Xiong et al. 2021	doi.org/10.1016/j.envint.2021.106438	2	2	2	4	12	9	10	2	7	2	0	2	2	4	7	0	0	1	13	22	12	41	71	55	67	39	56	7	1	3	2	0	0	1	4	3
d__Eukaryota	k__Hacrobia	p__Haptophyta	c__Pavlovophyceae	o__Pavlovales	f__Pavlovaceae	g__Diacronema	-	Unknown			0	0	0	0	0	0	1	0	0	0	0	0	0	0	0	0	0	0	0	0	0	0	0	0	0	0	0	0	0	0	0	0	0	0	0	0
d__Eukaryota	k__Stramenopiles	p__Ochrophyta	c__Bacillariophyta	o__Bacillariophyta_X	f__Araphid-pennate	g__Diatoma	P	Phototroph	Wu Xiong et al. 2021	doi.org/10.1016/j.envint.2021.106438	0	0	0	0	0	0	0	0	0	0	0	0	0	0	1	0	0	0	2	0	0	0	0	0	1	1	0	0	0	1	0	0	0	0	0	0
d__Eukaryota	k__Archaeplastida	p__Chlorophyta	c__Chlorophyceae	o__Sphaeropleales	f__Sphaeropleales_X	g__Dictyococcus	P	Phototroph	Wu Xiong et al. 2021	doi.org/10.1016/j.envint.2021.106438	0	0	0	0	0	0	0	0	0	0	0	0	0	0	0	0	0	0	0	0	0	0	0	0	0	0	0	0	2	0	0	0	0	0	0	0
d__Eukaryota	k__Alveolata	p__Ciliophora	c__Litostomatea	o__Haptoria_4	f__Didiniidae	g__Didiniidae_X	-	Unknown			1	0	0	0	0	0	0	0	0	0	0	0	1	0	0	0	0	0	14	26	18	2	0	0	1	0	0	0	0	0	0	0	0	0	0	0
d__Eukaryota	k__Archaeplastida	p__Chlorophyta	c__Trebouxiophyceae	o__Chlorellales	f__Chlorellales_X	g__Didymocystis	-	Unknown			0	0	0	0	0	0	0	0	0	0	0	0	0	0	0	0	0	0	0	0	0	0	0	2	0	0	0	0	0	0	0	0	0	0	0	0
d__Eukaryota	k__Amoebozoa	p__Lobosa	c__Tubulinea	o__Arcellinida	f__Arcellinida-A2	g__Difflugia	A	Predator	Han et al. 2008; Han et al. 2011	10.1016/j.ejop.2011.04.002; 10.1007/s10750-007-9096-z	0	0	0	0	0	0	0	0	0	0	0	0	0	0	0	0	0	0	0	0	0	0	0	0	0	0	0	0	0	0	24	2	6	0	0	0
d__Eukaryota	k__Apusozoa	p__Apusomonadidae	c__Apusomonadidae_Group-4	o__Apusomonadidae_Group-4_X	f__Apusomonadidae_Group-4_XX	g__Diphylleia	A	Predator	Brugerolle et al. 2002	doi.org/10.1078/1434-4610-00083	0	0	0	0	0	0	0	0	0	0	0	1	0	0	0	1	0	0	0	0	0	0	0	0	0	1	0	0	0	0	0	0	0	0	0	0
d__Eukaryota	k__Amoebozoa	p__Lobosa	c__Tubulinea	o__Echinamoebida	f__Echinamoebidae	g__Echinamoeba	H-P	Parasite	Thomas et al. 2008	10.1111/j.1462-2920.2008.01693.x	0	0	0	0	0	0	0	0	0	0	0	0	0	0	0	0	0	0	0	0	0	0	0	0	0	0	0	0	0	0	0	0	0	0	2	0
d__Eukaryota	k__Rhizaria	p__Cercozoa	c__Filosa-Sarcomonadea	o__Cercomonadida	f__Cercomonadidae	g__Eocercomonas	R/B	Predator	Marit F Markussen Bjorbækmo et al. 2020	10.1038/s41396-019-0542-5	0	0	0	0	0	0	0	0	0	0	0	0	0	0	0	0	0	0	0	0	0	0	0	0	0	0	0	0	0	0	19	3	0	0	0	0
d__Eukaryota	k__Stramenopiles	p__Ochrophyta	c__Chrysophyceae	o__Chrysophyceae_X	f__Chrysophyceae_Clade-C	g__Epipyxis	-	Unknown			0	0	0	0	0	0	0	0	0	0	0	0	0	0	0	0	0	0	0	0	0	0	0	0	0	0	0	0	0	0	0	1	0	0	0	0
d__Eukaryota	k__Rhizaria	p__Cercozoa	c__Filosa-Imbricatea	o__Euglyphida	f__Euglyphida_X	g__Euglyphida_XX	R/B	Predator	Wu Xiong et al. 2017;; Marit F Markussen Bjorbækmo et al. 2020	10.1038/ismej.2017.171;10.1016/j.protis.2008.11.007; 10.1038/s41396-019-0542-5	0	0	0	0	0	0	0	0	0	2	6	3	0	0	0	0	0	0	1	0	0	0	0	0	0	0	0	179	279	127	0	2	2	5	2	3
d__Eukaryota	k__Stramenopiles	p__Ochrophyta	c__Eustigmatophyceae	o__Eustigmatophyceae_X	f__Eustigmatophyceae_XX	g__Eustigmatophyceae_XXX	P	Phototroph	Yongbin Li et al. 2022	doi.org/10.1016/j.jhazmat.2022.128390	4	8	3	2	4	13	2	0	0	26	10	8	34	23	29	14	7	3	4	3	5	16	15	13	12	31	6	22	11	16	10	6	7	8	2	3
d__Eukaryota	k__Stramenopiles	p__Sagenista	c__Labyrinthulomycetes	o__Amphifilida	f__Amphifilaceae	g__Fibrophrys	-	Unknown	Yongbin Li et al. 2022	doi.org/10.1016/j.jhazmat.2022.128390	15	25	31	7	37	6	76	199	48	0	1	1	3	5	4	0	0	2	0	1	2	0	0	4	0	0	0	1	0	1	0	0	1	1	0	0
d__Eukaryota	k__Amoebozoa	p__Conosa	c__Variosea	o__Variosea_X	f__Filamoebidae	g__Filamoeba	A/B	Predator	Shen yunfeng et al.1994	ir.ihb.ac.cn/handle/342005/11040	2	3	5	0	1	0	8	26	13	0	1	4	0	2	0	1	1	1	1	0	0	3	0	3	1	0	1	1	0	0	0	0	0	0	0	0
d__Eukaryota	k__Rhizaria	p__Cercozoa	c__Filosa-Thecofilosea	o__Filosa-Thecofilosea_X	f__Filosa-Thecofilosea_XX	g__Filosa-Thecofilosea_XXX	-	Unknown	Benjamin Wilden et al. 2021	doi.org/10.1016/j.envint.2021.106438	2	2	1	64	125	345	45	40	24	0	0	0	0	0	0	0	0	0	0	0	0	0	0	0	0	0	0	0	0	0	0	0	0	0	0	0
d__Eukaryota	k__Amoebozoa	p__Conosa	c__Variosea	o__ATCC50593-Flamella-WIM80-lineage	f__Flamella-lineage	g__Flamella	B	Predator	Wu Xiong et al. 2017;	doi:10.1038/ismej.2017.171	160	233	256	24	11	15	68	58	80	241	205	257	15	17	13	67	88	82	189	159	142	434	423	279	131	159	129	255	263	216	139	175	141	121	148	135
d__Eukaryota	k__Amoebozoa	p__Conosa	c__Variosea	o__ATCC50593-Flamella-WIM80-lineage	f__Flamella-lineage	g__Flamella-lineage_X	-	Unknown	Wu Xiong et al. 2021;Florent Mazel et al. 2021	doi.org/10.1016/j.envint.2021.106438; doi.org/10.1111/1462-2920.15686	0	0	0	0	0	0	0	0	0	0	0	0	0	0	0	0	0	0	0	0	0	0	0	0	0	0	0	1	0	0	0	0	0	0	0	0
d__Eukaryota	k__Stramenopiles	p__Ochrophyta	c__Bacillariophyta	o__Bacillariophyta_X	f__Araphid-pennate	g__Fragilaria	P	Phototroph	Wu Xiong et al. 2021	doi.org/10.1016/j.envint.2021.106438	0	0	0	0	0	0	0	0	0	0	0	0	0	0	0	0	0	0	2	0	1	1	0	6	3	3	0	2	1	3	4	0	10	4	22	8
d__Eukaryota	k__Alveolata	p__Ciliophora	c__Oligohymenophorea	o__Peniculia	f__Frontoniidae_1	g__Frontoniidae_1_X	-	Unknown	Wu Xiong et al. 2021	doi.org/10.1016/j.envint.2021.106438	0	0	0	0	0	0	0	0	0	0	0	0	0	0	0	0	0	0	1	0	0	0	0	0	0	0	0	0	0	0	0	0	0	0	0	0
d__Eukaryota	k__Alveolata	p__Ciliophora	c__Oligohymenophorea	o__Hymenostomatia	f__Glaucomidae	g__Glaucomidae_X	B	Predator	JAMES R. PRATT et al. 1985	10.1111/j.1550-7408.1985.tb04037.x	0	1	0	0	0	0	6	8	0	0	0	0	0	0	0	0	0	0	0	0	0	0	0	0	0	0	0	0	0	0	0	0	0	0	0	0
d__Eukaryota	k__Rhizaria	p__Cercozoa	c__Filosa-Sarcomonadea	o__Glissomonadida	f__Glissomonadida_Clade-Y	g__Glissomonadida_Clade-Y_X	-	Unknown	Wu Xiong et al. 2021	doi.org/10.1016/j.envint.2021.106438	0	0	0	0	0	0	2	0	0	2	4	3	1	0	1	3	0	0	0	0	0	2	0	0	0	1	0	0	0	0	0	0	0	0	0	0
d__Eukaryota	k__Rhizaria	p__Cercozoa	c__Filosa-Sarcomonadea	o__Glissomonadida	f__Glissomonadida_X	g__Glissomonadida_XX	B	Predator	Wu Xiong et al. 2017;	doi:10.1038/ismej.2017.171	0	0	0	0	0	0	0	0	0	0	0	1	0	0	0	1	0	1	0	0	0	0	0	0	0	0	0	0	1	0	0	0	0	0	0	0
d__Eukaryota	k__Rhizaria	p__Cercozoa	c__Filosa-Sarcomonadea	o__Glissomonadida	f__Allapsidae	g__Group-Te	B	Predator	Alexis T. Howe et al. 2009	10.1016/j.protis.2008.11.007	0	0	1	0	0	0	1	1	1	2	2	2	3	2	2	2	0	0	0	0	0	0	0	0	0	0	0	0	0	2	0	1	0	0	0	0
d__Eukaryota	k__Alveolata	p__Ciliophora	c__Spirotrichea	o__Hypotrichia	f__Halteriidae	g__Halteriidae_X	B	Predator	JAMES R. PRATT et al. 1985	10.1111/j.1550-7408.1985.tb04037.x	0	0	0	0	0	0	1	0	0	4	4	4	2	0	0	40	26	26	12	18	13	6	2	1	5	4	7	63	68	115	274	320	242	262	252	280
d__Eukaryota	k__Amoebozoa	p__Lobosa	c__Tubulinea	o__Echinamoebida	f__Vermamoebidae	g__Hartmannella	B/H-P	Predator/Parasite	JAMES R. PRATT et al. 1985;Marit F Markussen Bjorbækmo et al. 2020	10.1111/j.1550-7408.1985.tb04037.x; 10.1038/s41396-019-0542-5	15	52	40	18	32	27	229	111	177	118	145	72	58	31	16	23	45	68	91	34	149	480	295	348	122	170	84	9	41	12	2	2	22	3	4	1
d__Eukaryota	k__Alveolata	p__Ciliophora	c__Litostomatea	o__Haptoria_5	f__Pleurostomatida	g__Hemiophrys	R/B	Predator	JAMES R. PRATT et al. 1985	10.1111/j.1550-7408.1985.tb04037.x	0	0	0	0	0	0	0	0	0	0	0	0	0	1	0	0	0	0	0	0	0	0	0	0	0	0	0	0	0	0	0	0	0	0	0	0
d__Eukaryota:nucl	k__Hacrobia:nucl	p__Cryptophyta:nucl	c__Cryptophyceae:nucl	o__Cryptomonadales:nucl	f__Hemiselmidaceae:nucl	g__Hemiselmis:nucl	P	Phototroph	Benjamin Wilden et al. 2021	doi.org/10.1016/j.envint.2021.106438	0	0	0	0	0	0	0	0	0	6	10	6	1	6	5	18	23	4	6	8	17	3	2	0	1	4	6	25	19	38	45	37	47	39	16	15
d__Eukaryota	k__Archaeplastida	p__Chlorophyta	c__Trebouxiophyceae	o__Watanabea-Clade	f__Watanabea-Clade_X	g__Heterochlorella	P	Phototroph	Wu Xiong et al. 2021	doi.org/10.1016/j.envint.2021.106438	0	0	0	0	0	0	0	0	0	0	0	0	0	0	0	0	0	0	0	0	0	2	0	0	0	0	0	0	0	0	0	0	0	0	0	0
d__Eukaryota	k__Hacrobia	p__Centroheliozoa	c__Centroheliozoa_X	o__Pterocystida	f__Heterophryidae	g__Heterophrys	B	Predator	JAMES R. PRATT et al. 1985	10.1111/j.1550-7408.1985.tb04037.x	1	4	10	0	0	4	0	0	0	0	0	1	0	1	0	1	2	1	0	1	1	0	0	0	0	1	0	0	0	0	0	0	0	0	0	0
d__Eukaryota	k__Alveolata	p__Ciliophora	c__Spirotrichea	o__Hypotrichia	f__Holostichidae	g__Holosticha	-	Unknown	Wu Xiong et al. 2021	doi.org/10.1016/j.envint.2021.106438	0	1	3	0	1	0	11	5	1	0	0	0	0	0	0	0	0	0	0	0	0	0	0	0	0	0	0	0	0	0	0	0	0	0	0	0
d__Eukaryota	k__Stramenopiles	p__Pseudofungi	c__Hyphochytriomyceta	o__Hyphochytrydiales	f__Hyphochrytriaceae	g__Hyphochytrium	-	Unknown	Wu Xiong et al. 2021	doi.org/10.1016/j.envint.2021.106438	0	0	0	0	0	0	0	0	0	0	0	0	0	0	0	0	0	0	0	1	0	2	0	0	0	0	0	0	0	0	0	0	0	0	0	0
d__Eukaryota	k__Alveolata	p__Ciliophora	c__Oligohymenophorea	o__Hymenostomatia	f__Ophryoglenida	g__Ichthyophthirius	H-P	Parasite	Shen yunfeng et al.1994	ir.ihb.ac.cn/handle/342005/11040	0	0	0	0	0	0	0	0	0	1	0	1	9	0	0	1	2	3	0	0	0	0	0	0	0	0	0	0	0	0	0	0	0	0	0	0
d__Eukaryota	k__Hacrobia	p__Haptophyta	c__Prymnesiophyceae	o__Coccolithales	f__Hymenomonadaceae	g__Jomonlithus	P	Phototroph	Benjamin Wilden et al. 2021	doi.org/10.1016/j.envint.2021.106438	0	0	0	0	0	0	0	0	0	0	0	0	0	0	0	0	0	0	1	1	1	0	0	0	0	0	0	0	0	0	0	0	0	0	0	0
d__Eukaryota	k__Hacrobia	p__Katablepharidophyta	c__Katablepharidaceae	o__Katablepharidales	f__Katablepharidales_X	g__Katablepharidales_XX	P	Phototroph	Benjamin Wilden et al. 2021	doi.org/10.1016/j.envint.2021.106438	0	0	0	0	0	0	0	0	0	0	0	0	0	0	0	0	0	0	185	114	178	24	2	10	72	151	59	0	0	0	0	0	0	0	0	0
d__Eukaryota	k__Stramenopiles	p__Sagenista	c__Labyrinthulomycetes	o__Labyrinthulida	f__Labyrinthulaceae	g__Labyrinthulaceae_X	S	Saprotroph	Wu Xiong et al. 2021	doi.org/10.1016/j.envint.2021.106438	0	0	0	0	0	0	0	0	0	0	0	0	4	1	0	2	2	0	0	0	0	0	0	0	0	2	0	0	0	0	0	0	0	1	0	0
d__Eukaryota	k__Alveolata	p__Apicomplexa	c__Gregarinomorphea	o__Eugregarinorida	f__Gregarinidae	g__Leidyana1	H-P	Parasite	Anton M. Potapov et al. 2022	doi: 10.1111/brv.12832	0	0	0	0	0	0	0	0	0	0	0	0	0	0	0	0	0	0	0	0	0	0	0	0	0	0	0	1	0	0	0	0	0	0	0	0
d__Eukaryota	k__Archaeplastida	p__Chlorophyta	c__Trebouxiophyceae	o__Trebouxiophyceae_X	f__Trebouxiophyceae_XX	g__Lemmermannia	-	Unknown			9	28	5	20	24	16	19	14	11	0	0	0	0	1	1	1	0	0	2	0	0	1	0	0	1	0	0	3	6	0	5	2	9	1	2	4
d__Eukaryota	k__Alveolata	p__Ciliophora	c__Nassophorea	o__Nassophorea_X	f__Microthoracida	g__Leptopharynx	B	Predator	JAMES R. PRATT et al. 1985	10.1111/j.1550-7408.1985.tb04037.x	0	0	0	0	0	0	0	0	0	0	0	0	0	0	0	0	0	0	0	0	0	0	0	0	0	0	0	3	0	1	0	0	0	1	1	0
d__Eukaryota	k__Rhizaria	p__Cercozoa	c__Endomyxa	o__Vampyrellida	f__Leptophryidae	g__Leptophryidae_X	A/B	Predator	Jin L P et al. 2010	10.1111/j.1550-7408.1989.tb05520.x	2	3	2	2	3	12	10	15	9	0	1	0	0	0	0	1	1	2	0	1	0	0	1	1	1	0	0	1	2	0	0	0	0	0	0	0
d__Eukaryota	k__Rhizaria	p__Cercozoa	c__Endomyxa	o__Vampyrellida	f__Leptophryidae	g__Leptophrys	A/B	Predator	Marit F Markussen Bjorbækmo et al. 2020	doi: 10.1038/s41396-019-0542-5	0	0	0	0	0	0	0	0	7	0	0	0	0	1	1	0	0	0	0	0	0	0	0	0	0	0	0	0	0	0	0	0	0	0	0	0
d__Eukaryota	k__Rhizaria	p__Cercozoa	c__Endomyxa-Phytomyxea	o__Plasmodiophorida	f__Polymyxa-lineage	g__Ligniera	-	Unknown			0	0	0	0	0	0	0	0	0	0	0	0	3	0	0	0	0	0	1	0	0	0	0	0	0	0	0	0	0	0	0	0	0	0	0	0
d__Eukaryota	k__Rhizaria	p__Cercozoa	c__Filosa-Granofilosea	o__Limnofilida	f__Limnofilidae	g__Limnofila	B	Predator	Alexis T. Howe et al. 2011	10.1016/j.protis.2010.10.002	4	2	1	1	1	0	3	5	4	0	0	0	0	0	0	0	1	0	0	2	0	5	19	19	0	1	3	0	0	0	0	0	0	0	0	0
d__Eukaryota	k__Rhizaria	p__Cercozoa	c__Filosa-Granofilosea	o__Limnofilida	f__Limnofilidae	g__Limnofilidae_X	B	Predator	Wu Xiong et al. 2017;	doi:10.1038/ismej.2017.171	0	0	0	0	1	1	1	1	0	1	0	0	0	0	0	0	2	0	0	0	1	0	0	0	0	0	1	1	0	0	3	0	0	0	2	0
d__Eukaryota	k__Alveolata	p__Ciliophora	c__Heterotrichea	o__Heterotrichea_X	f__Condylostomatidae	g__Linostomella	-	Unknown			0	0	0	0	0	0	0	0	0	0	0	0	0	0	0	0	0	0	2	2	0	0	0	0	2	4	1	0	0	0	0	2	0	0	0	0
d__Eukaryota	k__Alveolata	p__Ciliophora	c__Litostomatea	o__Litostomatea_X	f__Litostomatea_XX	g__Litostomatea_XXX	R/A/B	Predator	Wu Xiong et al. 2017;	doi:10.1038/ismej.2017.171	1	0	0	0	3	0	0	4	0	3	2	3	7	1	3	7	4	27	2	3	4	1	1	1	2	1	2	0	0	0	0	0	0	0	0	0
d__Eukaryota	k__Amoebozoa	p__Lobosa	c__Lobosa_X	o__Lobosa_XX	f__LKM74-lineage	g__LKM74-lineage_X	-	Unknown	Wu Xiong et al. 2021	doi.org/10.1016/j.envint.2021.106438	1	0	1	0	1	0	1	0	0	0	0	0	0	0	0	0	2	1	0	0	0	0	0	0	0	1	0	1	0	0	0	0	0	0	0	0
d__Eukaryota	k__Archaeplastida	p__Chlorophyta	c__Chlorophyceae	o__Chlamydomonadales	f__Chlamydomonadales_X	g__Lobochlamys	P	Phototroph	Wu Xiong et al. 2021	doi.org/10.1016/j.envint.2021.106438	0	0	0	0	0	0	0	0	0	0	0	2	0	0	0	0	0	0	0	0	0	0	0	0	0	0	0	0	0	0	0	0	0	0	0	0
d__Eukaryota	k__Amoebozoa	p__Lobosa	c__Lobosa-G1	o__Lobosa-G1_X	f__Lobosa-G1_XX	g__Lobosa-G1_XXX	-	Unknown	Wu Xiong et al. 2021	doi.org/10.1016/j.envint.2021.106438	0	0	0	0	0	0	0	0	0	0	9	1	0	0	0	0	0	0	0	0	0	1	1	2	0	0	0	0	0	0	0	0	0	0	0	0
d__Eukaryota	k__Amoebozoa	p__Lobosa	c__Tubulinea	o__Euamoebida	f__LOS7N/I-lineage	g__LOS7N/I-lineage_X	-	Unknown	Wu Xiong et al. 2021	doi.org/10.1016/j.envint.2021.106438	0	0	0	0	0	0	0	0	0	0	0	0	0	0	0	0	0	0	0	0	0	0	0	0	0	0	0	8	2	2	0	0	0	1	0	1
d__Eukaryota	k__Stramenopiles	p__Opalozoa	c__MAST-12	o__MAST-12_X	f__MAST-12_XX	g__MAST-12_XXX	B	Predator	Wu Xiong et al. 2017;	doi:10.1038/ismej.2017.171	3	4	2	0	2	0	0	0	2	0	0	0	0	0	0	0	0	0	0	1	0	0	0	0	0	0	0	1	0	0	0	0	0	0	1	0
d__Eukaryota	k__Stramenopiles	p__Opalozoa	c__MAST-12	o__MAST-12C	f__MAST-12C_X	g__MAST-12C_XX	-	Unknown	Yongbin Li et al. 2022	doi.org/10.1016/j.jhazmat.2022.128390	4	3	4	0	1	2	1	1	0	3	2	6	16	11	6	7	8	2	3	0	2	2	1	1	0	2	2	3	0	4	2	3	1	0	2	2
d__Eukaryota	k__Stramenopiles	p__Pseudofungi	c__MAST-2	o__MAST-2A	f__MAST-2A_X	g__MAST-2A_XX	-	Unknown	Wu Xiong et al. 2021	doi.org/10.1016/j.envint.2021.106438	0	0	0	0	0	0	0	0	0	1	0	0	0	0	0	1	2	4	7	12	12	4	4	2	6	24	23	0	0	0	0	0	3	0	0	0
d__Eukaryota	k__Stramenopiles	p__Opalozoa	c__MAST-3	o__MAST-3J	f__MAST-3J_X	g__MAST-3J_XX	-	Unknown	Wu Xiong et al. 2021	doi.org/10.1016/j.envint.2021.106438	0	0	0	0	0	0	0	0	0	0	0	0	1	0	0	1	0	0	0	0	0	0	0	0	0	0	0	0	0	0	0	0	0	0	1	0
d__Eukaryota	k__Rhizaria	p__Cercozoa	c__Filosa-Thecofilosea	o__Filosa-Thecofilosea_X	f__Mataza-lineage	g__Mataza-lineage_X	-	Unknown	Benjamin Wilden et al. 2021	doi.org/10.1016/j.envint.2021.106438	0	0	0	1	1	0	0	0	1	0	0	0	0	0	0	0	0	0	0	0	0	0	0	0	0	0	0	0	0	0	0	0	0	0	0	0
d__Eukaryota	k__Amoebozoa	p__Conosa	c__Variosea	o__Variosea_X	f__Mb5C-lineage	g__Mb5C-lineage_X	-	Unknown	Wu Xiong et al. 2021	doi.org/10.1016/j.envint.2021.106438	0	0	0	0	0	0	0	0	0	0	1	0	0	0	0	0	0	0	0	0	0	0	0	0	0	0	0	0	0	1	0	0	0	0	0	0
d__Eukaryota	k__Rhizaria	p__Cercozoa	c__Filosa-Granofilosea	o__Cryptofilida	f__Mesofilidae	g__Mesofila	B	Predator	David Bass et al. 2009	10.1016/j.protis.2009.01.004	0	0	0	0	0	0	0	0	0	0	0	0	0	0	0	0	0	0	0	0	0	0	0	0	0	0	0	0	1	0	0	0	0	0	0	0
d__Eukaryota	k__Rhizaria	p__Cercozoa	c__Filosa-Granofilosea	o__Cryptofilida	f__Mesofilidae	g__Mesofilidae_X	-	Unknown	Wu Xiong et al. 2021	doi.org/10.1016/j.envint.2021.106438	0	0	0	0	0	0	0	0	0	0	0	0	0	0	0	0	0	0	0	0	0	0	0	0	0	0	0	0	0	1	0	8	0	0	0	0
d__Eukaryota	k__Apusozoa	p__Hilomonadea	c__Planomonadida	o__Planomonadidae	f__Planomonadidae_X	g__Micronuclearia	B	Predator	Mikrjukov & Mylnikov 2001	doi.org/10.1078/0932-4739-00783	0	0	0	0	0	0	1	0	0	1	0	0	1	0	1	0	0	0	0	0	0	1	0	0	0	0	2	0	0	0	3	5	1	3	1	0
d__Eukaryota	k__Stramenopiles	p__Ochrophyta	c__Chrysophyceae	o__Chrysophyceae_X	f__Chrysophyceae_Clade-F	g__Monas	B	Predator	JAMES R. PRATT et al. 1985	10.1111/j.1550-7408.1985.tb04037.x	2	2	10	1	1	1	0	0	0	0	0	0	0	0	0	1	0	0	1	0	0	1	0	0	1	3	0	0	0	0	0	0	0	0	0	0
d__Eukaryota	k__Alveolata	p__Apicomplexa	c__Gregarinomorphea	o__Neogregarinorida	f__Actinocephalidae	g__Monocystis	H-P	Parasite	Anton M. Potapov et al. 2022	doi: 10.1111/brv.12832	0	1	0	0	0	0	0	0	0	0	0	0	0	0	0	0	0	0	0	0	0	0	0	0	0	0	0	0	0	0	0	0	0	0	0	0
d__Eukaryota	k__Stramenopiles	p__Ochrophyta	c__Eustigmatophyceae	o__Eustigmatophyceae_X	f__Eustigmatophyceae_XX	g__Monodus	-	Unknown			0	0	0	0	0	0	0	0	0	0	0	2	0	0	0	0	0	0	0	0	0	0	0	0	2	0	0	0	0	0	0	0	0	0	0	0
d__Eukaryota	k__Archaeplastida	p__Chlorophyta	c__Mamiellophyceae	o__Monomastigales	f__Monomastigaceae	g__Monomastigaceae_X	-	Unknown			0	0	0	0	0	0	0	1	0	0	0	0	0	0	0	0	0	0	0	0	0	0	0	0	0	0	0	12	17	27	12	16	19	34	10	57
d__Eukaryota	k__Archaeplastida	p__Chlorophyta	c__Chlorophyceae	o__Sphaeropleales	f__Selenastraceae	g__Monoraphidium	P	Phototroph	Wu Xiong et al. 2021	doi.org/10.1016/j.envint.2021.106438	81	49	48	11	32	17	24	16	16	2	1	1	1	4	0	0	0	0	20	25	32	42	75	82	64	48	53	18	5	8	16	16	4	7	3	10
d__Eukaryota	k__Opisthokonta	p__Choanoflagellida	c__Choanoflagellatea	o__Craspedida	f__Monosigidae_Group_A	g__Monosiga	B	Predator	Boenigk & Arndt 2000; Fenchel 1982	10.3354/ame022243; 10.3354/meps008211	1	1	7	0	0	0	0	0	0	0	0	0	0	0	0	0	0	0	0	0	0	0	0	0	0	0	0	0	0	0	0	0	0	0	0	0
d__Eukaryota	k__Opisthokonta	p__Choanoflagellida	c__Choanoflagellatea	o__Craspedida	f__Monosigidae_Group_O	g__Monosigidae_Group_O_X	-	Unknown	Yongbin Li et al. 2022	doi.org/10.1016/j.jhazmat.2022.128390	65	95	82	21	12	63	5	19	10	15	19	11	12	7	8	38	22	18	0	0	0	0	0	0	0	0	0	0	0	0	0	0	0	0	0	0
d__Eukaryota	k__Archaeplastida	p__Chlorophyta	c__Chlorophyceae	o__Sphaeropleales	f__Sphaeropleales_X	g__Mychonastes	P	Phototroph	Yongbin Li et al. 2022	doi.org/10.1016/j.jhazmat.2022.128390	2	13	3	1	5	2	7	2	2	0	0	0	0	0	1	0	0	0	14	19	14	31	31	33	14	13	34	12	5	7	3	3	2	2	2	8
d__Eukaryota	k__Stramenopiles	p__Ochrophyta	c__Eustigmatophyceae	o__Eustigmatophyceae_X	f__Eustigmatophyceae_XX	g__Nannochloropsis	P	Phototroph	Yongbin Li et al. 2022	doi.org/10.1016/j.jhazmat.2022.128390	0	0	0	0	0	0	0	0	0	0	0	0	0	0	0	0	0	0	0	0	0	1	0	0	0	0	0	0	0	0	0	0	0	0	0	0
d__Eukaryota	k__Alveolata	p__Ciliophora	c__Nassophorea	o__Nassophorea_X	f__Nassulida	g__Nassulida_X	A	Predator	Shen yunfeng 1999	ir.ihb.ac.cn/handle/342005/11040	0	0	0	0	0	0	0	0	0	3	10	6	264	439	184	71	58	38	0	0	0	0	0	0	0	0	0	0	0	0	0	0	0	0	0	0
d__Eukaryota	k__Archaeplastida	p__Chlorophyta	c__Chlorophyceae	o__Chlamydomonadales	f__Chlamydomonadales_X	g__Nautococcus	-	Unknown			0	0	0	0	0	0	0	0	0	0	0	0	0	0	1	0	0	0	0	0	0	0	0	0	0	0	0	0	0	0	0	0	0	0	0	0
d__Eukaryota	k__Stramenopiles	p__Ochrophyta	c__Bacillariophyta	o__Bacillariophyta_X	f__Raphid-pennate	g__Navicula	P	Phototroph	Wu Xiong et al. 2021	doi.org/10.1016/j.envint.2021.106438	0	0	0	0	0	0	0	1	1	1	1	0	0	0	0	0	0	0	5	1	1	0	0	0	0	0	0	6	14	6	63	28	23	10	16	19
d__Eukaryota	k__Rhizaria	p__Cercozoa	c__Novel-clade-10-12	o__Novel-clade-12	f__NC12B-lineage	g__NC12B-lineage_X	-	Unknown	Benjamin Wilden et al. 2021	doi.org/10.1016/j.envint.2021.106438	0	0	0	0	0	0	0	0	0	0	0	0	0	0	0	0	0	0	0	0	0	0	0	0	0	0	0	3	0	0	0	0	0	0	0	0
d__Eukaryota	k__Stramenopiles	p__Ochrophyta	c__Bacillariophyta	o__Bacillariophyta_X	f__Raphid-pennate	g__Neidium	P	Phototroph	Wu Xiong et al. 2021	doi.org/10.1016/j.envint.2021.106438	0	0	0	0	0	0	0	0	0	0	0	0	0	0	0	0	0	0	1	0	4	0	0	0	0	0	0	0	0	0	0	0	0	0	0	0
d__Eukaryota	k__Archaeplastida	p__Chlorophyta	c__Chlorophyceae	o__Chlamydomonadales	f__Chlamydomonadales_X	g__Neochlorosarcina	P	Phototroph	Wu Xiong et al. 2021	doi.org/10.1016/j.envint.2021.106438	0	0	0	0	0	0	0	0	0	1	0	0	0	0	1	0	0	0	0	0	3	0	0	0	0	0	0	0	0	0	0	0	0	0	0	0
d__Eukaryota	k__Rhizaria	p__Cercozoa	c__Filosa-Sarcomonadea	o__Glissomonadida	f__Sandonidae	g__Neoheteromita	-	Unknown	Yongbin Li et al. 2022	doi.org/10.1016/j.jhazmat.2022.128390	314	295	240	48	89	20	21	12	3	0	0	0	0	0	0	0	0	0	0	0	0	0	0	0	0	0	0	0	0	0	6	0	0	0	0	4
d__Eukaryota	k__Stramenopiles	p__Ochrophyta	c__Bacillariophyta	o__Bacillariophyta_X	f__Raphid-pennate	g__Nitzschia	P	Phototroph	Wu Xiong et al. 2021	doi.org/10.1016/j.envint.2021.106438	0	1	0	0	2	0	1	0	0	0	1	2	2	0	0	1	1	0	6	4	8	7	29	12	8	2	7	0	1	0	1	22	33	9	2	7
d__Eukaryota	k__Amoebozoa	p__Lobosa	c__Tubulinea	o__Nolandida	f__Nolandellidae	g__Nolandellidae_X	B	Predator	Wu Xiong et al. 2017;	doi:10.1038/ismej.2017.171	3	0	2	0	2	0	3	0	3	3	0	1	0	0	0	0	0	0	0	0	0	0	0	0	0	0	0	0	0	0	0	0	0	0	0	0
d__Eukaryota	k__Rhizaria	p__Cercozoa	c__Novel-clade-10-12	o__Novel-clade-10	f__Novel-clade-10_X	g__Novel-clade-10_XX	-	Unknown	Benjamin Wilden et al. 2021	doi.org/10.1016/j.envint.2021.106438	4	2	10	0	0	0	0	0	0	0	0	1	1	0	0	2	0	1	1	0	0	0	2	2	0	1	0	18	30	41	59	41	61	92	38	58
d__Eukaryota	k__Rhizaria	p__Cercozoa	c__Filosa-Imbricatea	o__Filosa-Imbricatea_X	f__Novel-clade-2	g__Novel-clade-2_X	-	Unknown	Wu Xiong et al. 2021	doi.org/10.1016/j.envint.2021.106438	0	0	0	0	0	1	0	0	0	0	0	0	0	0	0	2	5	5	16	28	22	20	6	5	24	34	22	0	0	1	6	0	0	1	1	7
d__Eukaryota	k__Rhizaria	p__Cercozoa	c__Filosa-Granofilosea	o__Filosa-Granofilosea_X	f__Novel-Gran-234	g__Novel-Gran-234_X	-	Unknown	Wu Xiong et al. 2021	doi.org/10.1016/j.envint.2021.106438	0	0	0	0	0	0	0	0	1	0	1	0	0	0	0	0	0	0	0	0	0	0	0	0	0	0	0	0	0	0	0	0	3	0	0	0
d__Eukaryota	k__Rhizaria	p__Cercozoa	c__Filosa-Granofilosea	o__Filosa-Granofilosea_X	f__Novel-Gran-5	g__Novel-Gran-5_X	-	Unknown	Wu Xiong et al. 2021	doi.org/10.1016/j.envint.2021.106438	0	0	0	1	0	0	1	1	2	0	1	0	0	0	0	0	0	0	7	5	4	1	2	1	1	2	0	0	0	0	0	0	0	0	0	0
d__Eukaryota	k__Rhizaria	p__Cercozoa	c__Filosa-Granofilosea	o__Filosa-Granofilosea_X	f__Novel-Gran-6	g__Novel-Gran-6_X	-	Unknown	Yongbin Li et al. 2022	doi.org/10.1016/j.jhazmat.2022.128390	0	0	0	1	0	0	0	1	0	0	0	0	0	0	0	0	0	0	0	0	0	0	0	1	0	0	0	0	1	0	1	4	5	0	0	0
d__Eukaryota	k__Opisthokonta	p__Mesomycetozoa	c__Nucleariidea	o__Nucleariida	f__Nucleariida_X	g__Nuclearia	-	Unknown	Yongbin Li et al. 2022	doi.org/10.1016/j.jhazmat.2022.128390	0	0	0	0	0	0	0	0	0	0	0	0	0	0	0	0	0	0	0	0	0	0	0	0	0	0	0	0	0	2	0	0	0	0	0	0
d__Eukaryota	k__Alveolata	p__Ciliophora	c__Nassophorea	o__Nassophorea_X	f__Nassulida	g__Obertrumia	-	Unknown	Wu Xiong et al. 2021	doi.org/10.1016/j.envint.2021.106438	0	0	0	0	0	0	0	0	0	65	116	108	16	14	7	5	13	7	0	0	0	0	0	0	0	0	0	0	0	0	0	0	0	0	0	0
d__Eukaryota	k__Stramenopiles	p__Ochrophyta	c__Chrysophyceae	o__Chrysophyceae_X	f__Chrysophyceae_Clade_C	g__Ochromonas	A/P	Predator/Phototroph	Wu Xiong et al. 2017; Wu Xiong et al. 2021;	doi:10.1038/ismej.2017.171;doi.org/10.1016/j.envint.2021.106438	201	318	263	350	371	145	849	1021	752	325	316	371	8	12	10	32	45	40	2	1	5	4	2	1	2	4	1	27	29	25	16	17	10	23	17	14
d__Eukaryota	k__Archaeplastida	p__Chlorophyta	c__Chlorophyceae	o__Oedogoniales	f__Oedogoniales_X	g__Oedogonium	-	Unknown			0	0	0	0	0	0	0	0	0	0	0	1	0	0	1	0	0	0	1	1	5	0	1	0	0	0	0	93	177	96	2	1	19	9	0	10
d__Eukaryota	k__Alveolata	p__Ciliophora	c__Oligohymenophorea	o__OLIGO4	f__OLIGO4_X	g__OLIGO4_XX	-	Unknown	Florent Mazel et al. 2021	doi.org/10.1111/1462-2920.15686	1	3	5	1	0	3	0	1	2	0	0	0	0	0	0	0	0	0	1	0	0	0	0	0	0	0	0	0	0	0	1	0	2	4	0	0
d__Eukaryota	k__Alveolata	p__Ciliophora	c__Oligohymenophorea	o__Oligohymenophorea_X	f__Oligohymenophorea_XX	g__Oligohymenophorea_XXX	B	Predator	Wu Xiong et al. 2017;	doi:10.1038/ismej.2017.171	0	0	0	0	0	0	0	0	0	0	1	0	0	0	0	0	0	0	0	1	0	0	0	0	0	0	0	0	0	0	0	0	0	0	0	0
d__Eukaryota	k__Archaeplastida	p__Chlorophyta	c__Trebouxiophyceae	o__Chlorellales	f__Chlorellales_X	g__Oocystaceae	-	Unknown			0	1	0	0	0	1	0	0	0	0	0	0	0	0	0	0	0	0	2	1	2	2	8	9	1	1	4	0	0	0	0	0	0	0	0	0
d__Eukaryota	k__Archaeplastida	p__Chlorophyta	c__Trebouxiophyceae	o__Chlorellales	f__Chlorellales_X	g__Oocystis	P	Phototroph	Wu Xiong et al. 2021;Benjamin Wilden et al. 2021	doi.org/10.1016/j.envint.2021.106438; doi.org/10.1016/j.envint.2021.106438	24	39	12	13	5	5	41	23	8	1	0	0	3	2	0	1	1	0	3	2	1	5	7	6	18	9	5	40	76	85	39	50	75	18	21	15
d__Eukaryota	k__Stramenopiles	p__Pseudofungi	c__Oomycota	o__Oomycota_X	f__Oomycota_XX	g__Oomycota_XXX	-	Unknown			363	367	193	34	43	19	15	12	1	0	0	0	0	0	0	0	0	1	0	0	0	0	0	1	0	0	0	0	0	0	0	0	0	0	0	0
d__Eukaryota	k__Archaeplastida	p__Chlorophyta	c__Trebouxiophyceae	o__Chlorellales	f__Chlorellales_X	g__Ooplanctella	-	Unknown			14	15	8	3	4	5	47	10	4	2	1	0	4	2	1	0	0	1	2	3	5	18	5	9	32	13	6	7	19	8	4	8	7	5	6	6
d__Eukaryota	k__Rhizaria	p__Cercozoa	c__Endomyxa	o__Vampyrellida	f__op14-lineage	g__op14-lineage_X	-	Unknown	Wu Xiong et al. 2021	doi.org/10.1016/j.envint.2021.106438	0	0	0	0	0	0	0	0	0	6	5	1	0	0	0	0	0	0	13	33	25	35	38	12	16	8	26	8	8	4	2	2	2	5	3	1
d__Eukaryota	k__Stramenopiles	p__Ochrophyta	c__Xanthophyceae	o__Xanthophyceae_X	f__Xanthophyceae_XX	g__Ophiocytium	-	Unknown			0	0	0	0	0	0	0	0	0	0	0	0	0	0	0	0	0	0	0	1	0	2	2	0	1	0	0	0	0	0	0	0	0	0	0	0
d__Eukaryota	k__Alveolata	p__Ciliophora	c__Spirotrichea	o__Hypotrichia	f__Oxytrichidae	g__Oxytricha	B	Predator	JAMES R. PRATT et al. 1985	10.1111/j.1550-7408.1985.tb04037.x	0	0	7	0	2	1	0	9	9	0	0	0	0	0	0	0	0	0	2	1	0	0	0	0	0	0	0	0	5	0	0	0	1	0	0	0
d__Eukaryota	k__Rhizaria	p__Cercozoa	c__Filosa-Sarcomonadea	o__Pansomonadida	f__Pansomonadida_X	g__Pansomonadida_XX	-	Unknown	Yongbin Li et al. 2022	doi.org/10.1016/j.jhazmat.2022.128390	0	0	0	0	0	0	0	0	0	1	0	0	0	0	0	0	0	1	0	0	0	0	0	0	0	0	0	0	0	0	0	0	0	0	0	0
d__Eukaryota	k__Rhizaria	p__Cercozoa	c__Filosa-Sarcomonadea	o__Cercomonadida	f__Paracercomonadidae	g__Paracercomonas	B	Predator	David Bass et al. 2009	10.1016/j.protis.2009.01.004	1	4	7	0	0	1	3	5	3	1	1	1	1	0	1	1	0	0	1	0	0	0	0	1	1	0	1	15	38	38	13	7	4	76	53	33
d__Eukaryota	k__Alveolata	p__Ciliophora	c__Oligohymenophorea	o__Peniculia	f__Parameciidae	g__Paramecium	B/H-P	Predator/Parasite	JAMES R. PRATT et al. 1985	10.1111/j.1550-7408.1985.tb04037.x	0	0	0	1	0	0	0	0	0	0	0	0	0	0	0	0	2	1	0	1	0	0	0	0	0	0	0	0	0	0	0	0	0	0	0	0
d__Eukaryota	k__Stramenopiles	p__Opalozoa	c__Bicoecea	o__Pseudodendromonadales	f__Pseudodendromonadales_X	g__Paramonas	-	Unknown	Yongbin Li et al. 2022	doi.org/10.1016/j.jhazmat.2022.128390	0	1	0	0	0	0	0	0	0	0	0	0	0	0	0	0	0	0	0	0	0	0	0	0	0	0	0	0	0	0	0	0	0	0	0	0
d__Eukaryota	k__Stramenopiles	p__Ochrophyta	c__Chrysophyceae	o__Chrysophyceae_X	f__Chrysophyceae_Clade-F	g__Paraphysomonas	A/P/B	Predator/Phototroph	Benjamin Wilden et al. 2021; Finlay B J et al. 1998; Marit F Markussen Bjorbækmo et al. 2020	doi.org/10.1016/j.envint.2021.106438; 10.1023/A:1008879616066; doi: 10.1038/s41396-019-0542-5	0	0	0	0	0	0	0	0	1	0	0	0	0	0	0	0	0	0	0	2	1	0	2	0	1	3	8	4	5	6	0	0	0	1	1	1
d__Eukaryota	k__Stramenopiles	p__Ochrophyta	c__Bolidophyceae	o__Parmales	f__Parmales_env_2	g__Parmales_env_2_X	P	Phototroph	Wu Xiong et al. 2021	doi.org/10.1016/j.envint.2021.106438	0	0	0	0	0	0	0	0	0	0	0	0	0	0	0	0	0	0	4	21	16	28	29	13	24	30	58	1	7	2	3	8	10	4	7	9
d__Eukaryota	k__Amoebozoa	p__Lobosa	c__Lobosa_X	o__Himatismenida	f__Parvamoebidae	g__Parvamoeba	-	Unknown	Wu Xiong et al. 2021	doi.org/10.1016/j.envint.2021.106438	1	1	0	2	5	8	3	2	1	2	0	4	3	1	1	0	0	1	0	0	0	0	0	0	0	0	0	0	2	0	0	0	1	0	0	0
d__Eukaryota	k__Alveolata	p__Perkinsea	c__Perkinsida	o__Perkinsida_X	f__Parvilucifera-group	g__Parvilucifera-group_X	H-P	Parasite	Marit F Markussen Bjorbækmo et al. 2020	doi: 10.1038/s41396-019-0542-5	0	1	0	0	0	0	0	0	0	0	0	0	0	0	0	0	0	0	0	0	0	0	0	0	0	0	0	721	632	732	701	738	748	720	756	733
d__Eukaryota	k__Alveolata	p__Dinoflagellata	c__Dinophyceae	o__Peridiniales	f__Peridiniopsidaceae	g__Parvodinium	P	Phototroph	Benjamin Wilden et al. 2021	doi.org/10.1016/j.envint.2021.106438	0	0	0	0	0	0	0	0	0	105	143	227	82	105	109	0	4	5	0	1	1	1	0	0	0	0	0	0	0	0	0	0	0	0	0	0
d__Eukaryota	k__Stramenopiles	p__Ochrophyta	c__Dictyochophyceae	o__Dictyochophyceae_X	f__Pedinellales	g__Pedinellales_X	P	Phototroph	Wu Xiong et al. 2021	doi.org/10.1016/j.envint.2021.106438	0	0	0	0	0	0	0	0	0	0	0	0	3	4	7	4	4	5	0	1	1	0	0	0	0	2	0	5	4	4	19	15	10	23	25	9
d__Eukaryota	k__Rhizaria	p__Cercozoa	c__Endomyxa	o__Vampyrellida	f__Penardia-lineage	g__Penardia-lineage_X	B	Predator	Sigrid Neuhauser et al.2014	10.1186/1471-2148-14-33	0	0	0	1	4	1	0	1	1	0	1	0	0	1	0	0	0	0	0	0	0	0	0	1	0	0	0	0	0	0	0	0	0	0	0	0
d__Eukaryota	k__Rhizaria	p__Cercozoa	c__Filosa-Imbricatea	o__Thaumatomonadida	f__Peregriniidae	g__Peregrinia	B	Predator	Wu Xiong et al. 2017; Alexis T. Howe et al. 2011	10.1038/ismej.2017.171;10.1016/j.protis.2010.10.002	0	1	0	0	0	1	0	2	1	0	0	0	0	0	0	0	0	0	0	0	0	0	0	0	0	0	0	0	0	0	0	1	0	0	0	0
d__Eukaryota	k__Amoebozoa	p__Conosa	c__Mycetozoa-Myxogastrea	o__Trichiales	f__Trichiaceae	g__Perichaena	-	Unknown			0	0	0	0	0	0	0	0	0	0	0	0	0	0	0	0	0	0	0	0	0	0	0	0	0	0	0	0	0	0	0	0	1	0	0	0
d__Eukaryota	k__Alveolata	p__Dinoflagellata	c__Dinophyceae	o__Peridiniales	f__Peridiniopsidaceae	g__Peridiniopsis	-	Unknown			0	0	0	0	0	0	0	0	0	207	602	230	328	268	186	312	267	182	0	1	3	0	0	0	2	0	0	0	2	0	0	0	0	0	0	0
d__Eukaryota	k__Alveolata	p__Perkinsea	c__Perkinsida	o__Perkinsida_X	f__Perkinsida_XX	g__Perkinsida_XXX	H-P	Parasite	Wu Xiong et al. 2021;Benjamin Wilden et al. 2021	doi.org/10.1016/j.envint.2021.106438; doi.org/10.1016/j.envint.2021.106438	185	292	297	577	637	1194	143	115	135	0	0	0	0	0	0	0	0	0	45	105	97	111	128	66	64	64	111	0	3	4	4	0	3	2	1	1
d__Eukaryota	k__Stramenopiles	p__Pseudofungi	c__Oomycota	o__Oomycota_X	f__Peronosporales	g__Peronosporales_X	H-P	Predator/Parasite	Florent Mazel et al. 2021;Benjamin Wilden etal. 2021	doi.org/10.1111/1462-2920.15686; doi.org/10.1016/j.envint.2021.106438	1	0	1	2	2	0	0	0	0	0	0	0	0	0	1	0	0	0	0	0	0	0	0	0	0	0	0	0	0	1	0	0	0	0	0	0
d__Eukaryota	k__Archaeplastida	p__Chlorophyta	c__Chlorophyceae	o__Chlamydomonadales	f__Chlamydomonadales_X	g__Phacotus	P	Phototroph	Benjamin Wilden et al. 2021	doi.org/10.1016/j.envint.2021.106438	0	0	0	0	0	0	0	0	0	3	1	1	0	0	2	0	2	1	0	0	0	0	0	0	1	0	0	0	0	0	0	0	0	0	0	0
d__Eukaryota	k__Stramenopiles	p__Pseudofungi	c__Pirsonia_Clade	o__Pirsonia_Clade_X	f__Pirsonia_Clade_XX	g__Pirsonia	H-P	Parasite	Wu Xiong et al. 2021	doi.org/10.1016/j.envint.2021.106438	0	0	1	0	0	0	0	2	4	0	0	1	0	1	0	0	0	0	0	0	2	1	1	0	2	0	7	0	0	0	0	0	0	0	0	1
d__Eukaryota	k__Hacrobia	p__Cryptophyta	c__Cryptophyceae	o__Cryptomonadales	f__Cryptomonadales_X	g__Plagioselmis	P	Phototroph	Wu Xiong et al. 2021	doi.org/10.1016/j.envint.2021.106438	0	0	0	0	0	0	0	0	0	55	55	79	62	109	68	53	110	78	43	23	22	4	0	4	2	17	17	17	19	20	30	38	27	27	26	26
d__Eukaryota	k__Archaeplastida	p__Chlorophyta	c__Trebouxiophyceae	o__Chlorellales	f__Chlorellales_X	g__Planctonema	-	Unknown			118	122	91	187	416	109	66	77	54	2	1	1	6	1	7	5	1	0	1	3	3	11	5	9	7	5	0	126	206	193	204	187	291	109	121	237
d__Eukaryota	k__Alveolata	p__Ciliophora	c__Oligohymenophorea	o__Scuticociliatia_2	f__Pleuronematida	g__Pleuronema	B	Predator	JAMES R. PRATT et al. 1985	10.1111/j.1550-7408.1985.tb04037.x	0	0	2	0	0	0	0	0	0	0	0	0	0	0	0	0	0	0	0	0	0	0	0	0	0	0	0	0	0	0	0	0	0	0	0	0
d__Eukaryota	k__Alveolata	p__Ciliophora	c__Oligohymenophorea	o__Scuticociliatia_2	f__Pleuronematida	g__Pleuronematida_X	B	Predator	JAMES R. PRATT et al. 1985	10.1111/j.1550-7408.1985.tb04037.x	1	1	2	0	0	0	0	0	0	0	0	0	0	0	0	0	0	0	2	4	4	0	0	0	0	0	0	0	0	0	0	0	0	0	0	0
d__Eukaryota	k__Alveolata	p__Ciliophora	c__Litostomatea	o__Haptoria_5	f__Pleurostomatida	g__Pleurostomatida_X	-	Unknown	Wu Xiong et al. 2021	doi.org/10.1016/j.envint.2021.106438	0	0	0	0	1	0	1	0	0	0	0	0	0	0	0	0	0	0	0	0	0	0	0	0	0	0	0	0	0	0	0	0	0	0	0	0
d__Eukaryota	k__Rhizaria	p__Cercozoa	c__Endomyxa-Phytomyxea	o__Plasmodiophorida	f__Polymyxa-lineage	g__Polymyxa	H-P	Parasite	Sigrid Neuhauser et al.2014	10.1186/1471-2148-14-33	0	0	0	0	0	0	0	0	0	0	0	0	0	0	0	0	0	0	0	0	0	0	0	0	0	0	2	0	0	0	0	0	1	0	0	0
d__Eukaryota	k__Stramenopiles	p__Ochrophyta	c__Chrysophyceae	o__Chrysophyceae_X	f__Chrysophyceae_Clade-C	g__Poterioochromonas	B/P	Predator/Phototroph	Wu Xiong et al. 2017; Sanders et al. 1990	doi:10.1038/ismej.2017.171; 10.1007/bf02015056	0	0	0	0	0	0	0	0	0	3	0	0	0	0	1	0	0	1	0	0	0	0	0	2	0	1	4	0	0	0	0	0	0	0	0	0
d__Eukaryota	k__Stramenopiles	p__Ochrophyta	c__Chrysophyceae	o__Chrysophyceae_X	f__Chrysophyceae_Clade-C	g__Poteriospumella	B	Predator	Grossmann et al. 2015	10.1111/jeu.12287	0	0	0	1	0	0	0	1	0	3	0	2	1	1	0	1	1	0	0	0	0	0	0	0	0	0	0	0	0	0	0	2	0	0	0	0
d__Eukaryota	k__Alveolata	p__Dinoflagellata	c__Dinophyceae	o__Prorocentrales	f__Prorocentraceae	g__Prorocentrum	-	Unknown			13	23	38	0	0	6	0	0	0	17	43	19	18	14	17	356	259	238	3	7	14	12	14	11	12	21	9	0	0	0	0	0	0	0	0	0
d__Eukaryota	k__Amoebozoa	p__Lobosa	c__Lobosa_X	o__Centramoebida	f__Acanthamoebidae	g__Protacanthamoeba	-	Unknown	Yongbin Li et al. 2022	doi.org/10.1016/j.jhazmat.2022.128390	0	0	0	0	0	0	0	0	0	0	0	0	0	0	0	0	0	0	0	0	0	0	0	0	0	0	0	0	0	1	0	0	0	0	0	0
d__Eukaryota	k__Rhizaria	p__Cercozoa	c__Filosa-Thecofilosea	o__Cryomonadida	f__Protaspa-lineage	g__Protaspa	R/A	Predator	Alexis T. Howe et al. 2011	10.1016/j.protis.2010.10.002	0	0	0	0	0	0	0	0	0	0	0	0	0	0	0	0	0	0	0	0	0	0	0	0	0	1	0	0	0	0	0	0	0	0	0	0
d__Eukaryota	k__Rhizaria	p__Cercozoa	c__Filosa-Thecofilosea	o__Cryomonadida	f__Protaspa-lineage	g__Protaspa-lineage_X	R/A	Predator	Wu Xiong et al. 2017;	10.1038/ismej.2017.171	0	0	0	0	0	0	0	0	1	0	0	0	0	0	0	0	0	0	75	117	117	101	58	51	144	218	141	2	2	12	32	54	19	16	23	39
d__Eukaryota	k__Alveolata	p__Ciliophora	c__Colpodea	o__Colpodea_X	f__Cyrtolophosidida	g__Pseudocyrtolophosis	-	Unknown	Yongbin Li et al. 2022	doi.org/10.1016/j.jhazmat.2022.128390	0	0	0	0	0	0	0	0	0	0	0	0	0	0	0	0	0	0	0	0	0	0	0	0	0	0	0	3	4	1	0	0	0	0	0	0
d__Eukaryota	k__Stramenopiles	p__Opalozoa	c__Bicoecea	o__Pseudodendromonadales	f__Pseudodendromonadales_X	g__Pseudodendromonadales_XX	-	Unknown	Wu Xiong et al. 2021	doi.org/10.1016/j.envint.2021.106438	6	22	20	1	0	7	1	1	0	0	1	0	4	3	4	6	22	10	26	3	12	47	21	63	21	21	76	203	88	110	86	77	68	58	90	90
d__Eukaryota	k__Rhizaria	p__Cercozoa	c__Filosa-Thecofilosea	o__Tectofilosida	f__Pseudodifflugiidae	g__Pseudodifflugiidae_X	R/A	Predator	Alexis T. Howe et al. 2011	10.1016/j.protis.2010.10.002	1	2	4	75	80	169	60	91	33	0	0	0	0	0	1	0	0	0	0	0	0	0	0	0	0	0	0	0	0	0	0	0	0	0	0	0
d__Eukaryota	k__Alveolata	p__Ciliophora	c__Litostomatea	o__Litostomatea_X	f__Litostomatea_XX	g__Pseudoholophrya	-	Unknown	Florent Mazel et al. 2021	doi.org/10.1111/1462-2920.15686	0	0	0	0	0	1	0	0	0	2	6	1	31	18	8	2	0	23	0	0	0	0	0	0	0	0	0	0	0	0	0	0	0	0	0	0
d__Eukaryota	k__Stramenopiles	p__Ochrophyta	c__Dictyochophyceae	o__Dictyochophyceae_X	f__Pedinellales	g__Pseudopedinella	B	Predator	Gerea, M. et al 2016; Nygaard & Tobiesen 1993	10.3354/ame01780; 10.4319/lo.1993.38.2.0273	0	0	0	0	0	0	0	1	0	0	0	0	0	0	0	0	0	0	0	0	1	0	0	0	0	0	0	0	0	2	3	8	2	3	6	17
d__Eukaryota	k__Opisthokonta	p__Mesomycetozoa	c__Ichthyosporea	o__Ichthyosphonida	f__Pseudoperkinsidae	g__Pseudoperkinsidae_X	H-P	Parasite	Wu Xiong et al. 2021	doi.org/10.1016/j.envint.2021.106438	0	0	0	0	0	0	0	0	0	0	0	0	0	0	0	0	0	0	0	1	0	0	0	0	0	0	0	0	1	0	0	0	0	0	0	0
d__Eukaryota	k__Alveolata	p__Ciliophora	c__Colpodea	o__Colpodea_X	f__Colpodida	g__Pseudoplatyophrya	-	Unknown	Florent Mazel et al. 2021	doi.org/10.1111/1462-2920.15686	0	0	0	0	0	0	0	0	0	0	0	0	0	0	0	0	0	0	0	0	0	0	0	0	0	0	0	0	0	1	0	0	0	0	0	0
d__Eukaryota	k__Stramenopiles	p__Ochrophyta	c__Bacillariophyta	o__Bacillariophyta_X	f__Araphid-pennate	g__Pseudostaurosiropsis	-	Unknown			0	0	0	0	0	0	0	0	0	0	0	1	0	0	0	0	0	1	0	0	0	0	0	0	0	0	0	1	0	0	0	0	0	0	0	0
d__Eukaryota	k__Hacrobia	p__Centroheliozoa	c__Centroheliozoa_X	o__Pterocystida	f__Pterocystidae	g__Pterocystidae_X	-	Unknown			0	0	0	0	3	6	49	34	16	0	0	0	5	2	1	0	0	0	0	0	0	0	0	0	0	0	0	0	0	0	0	0	0	1	0	0
d__Eukaryota	k__Hacrobia	p__Centroheliozoa	c__Centroheliozoa_X	o__Pterocystida	f__Pterocystidae	g__Pterocystis	-	Unknown	Wu Xiong et al. 2021	doi.org/10.1016/j.envint.2021.106438	0	0	0	0	1	1	0	5	3	0	0	0	2	0	2	0	0	0	0	0	0	0	0	0	0	0	0	0	0	0	0	0	0	0	0	0
d__Eukaryota	k__Stramenopiles	p__Pseudofungi	c__Oomycota	o__Oomycota_X	f__Peronosporales	g__Pythiaceae	H-P	Parasite	Wu Xiong et al. 2021	doi.org/10.1016/j.envint.2021.106438	10	10	7	378	149	26	230	190	680	0	0	1	0	0	0	0	0	0	0	1	0	0	0	0	0	0	0	0	0	0	0	0	0	0	0	0
d__Eukaryota	k__Stramenopiles	p__Pseudofungi	c__Oomycota	o__Oomycota_X	f__Peronosporales	g__Pythium	H-P	Parasite	Wu Xiong et al. 2021	doi.org/10.1016/j.envint.2021.106438	0	1	1	53	8	5	9	0	3	0	0	0	0	0	0	0	0	0	0	0	0	0	0	5	0	0	0	0	0	0	2	0	0	0	0	0
d__Eukaryota	k__Archaeplastida	p__Chlorophyta	c__Chlorophyceae	o__Sphaeropleales	f__Sphaeropleales_X	g__Radiococcus	P	Phototroph	Wu Xiong et al. 2021	doi.org/10.1016/j.envint.2021.106438	30	51	46	62	72	90	136	96	94	2	3	2	6	5	5	1	0	0	2	4	3	13	13	15	16	14	12	49	29	45	42	24	42	31	37	56
d__Eukaryota	k__Hacrobia	p__Centroheliozoa	c__Centroheliozoa_X	o__Pterocystida	f__Pterocystidae	g__Raphidiophrys	R/A	Predator	Sakaguchi et al. 2002	10.1078/0932-4739-00847	0	0	0	0	0	0	0	0	0	0	2	1	1	0	0	1	0	1	0	0	0	0	0	0	0	0	0	0	0	0	0	5	0	0	0	1
d__Eukaryota	k__Excavata	p__Discoba	c__Discoba_XX	o__Jakobida	f__Histionidae	g__Reclinomonas	-	Unknown			0	0	0	0	0	0	0	0	0	0	0	0	0	0	0	0	0	0	0	0	0	0	0	0	0	0	0	1	4	0	1	0	1	0	0	0
d__Eukaryota	k__Hacrobia	p__Cryptophyta	c__Cryptophyceae	o__Pyrenomonadales	f__Pyrenomonadaceae	g__Rhodomonas	P	Phototroph	Wu Xiong et al. 2021;Benjamin Wilden et al. 2021	doi.org/10.1016/j.envint.2021.106438; doi.org/10.1016/j.envint.2021.106438	0	0	1	0	0	0	0	0	0	0	2	1	4	5	0	6	7	4	0	1	0	0	0	0	0	0	0	0	0	0	0	0	0	0	0	0
d__Eukaryota	k__Rhizaria	p__Cercozoa	c__Filosa-Thecofilosea	o__Cryomonadida	f__Rhogostoma-lineage	g__Rhogostoma	R/A/B	Predator	Dumack K et al. 2016	10.1016/j.protis	217	169	107	38	21	25	60	134	127	0	0	0	0	0	0	0	0	0	0	0	0	0	0	0	0	0	0	0	0	0	0	0	0	2	2	4
d__Eukaryota	k__Rhizaria	p__Cercozoa	c__Filosa-Thecofilosea	o__Cryomonadida	f__Rhogostoma-lineage	g__Rhogostoma-lineage_X	R/A/B	Predator	Wu Xiong et al. 2017;	doi:10.1038/ismej.2017.171	625	415	322	83	72	126	67	104	96	2	1	0	2	0	1	2	1	0	0	0	1	0	0	0	0	0	0	17	20	14	6	1	0	2	13	8
d__Eukaryota	k__Opisthokonta	p__Mesomycetozoa	c__Ichthyosporea	o__Rhynosporida	f__Rhynosporidae	g__Rhynosporidae_X	H-P	Parasite	Wu Xiong et al. 2021	doi.org/10.1016/j.envint.2021.106438	0	0	0	0	1	0	0	0	0	0	0	0	0	0	0	0	0	0	0	0	0	0	0	0	0	0	0	0	0	0	0	0	0	0	0	0
d__Eukaryota	k__Amoebozoa	p__Lobosa	c__Discosea-Flabellinia	o__Vannellida	f__Vannellidae	g__Ripella	-	Unknown	Wu Xiong et al. 2021	doi.org/10.1016/j.envint.2021.106438	0	0	0	0	0	0	0	0	0	0	0	0	0	0	0	0	1	0	0	0	0	0	0	0	0	0	0	0	0	0	0	0	0	0	0	0
d__Eukaryota	k__Rhizaria	p__Cercozoa	c__Filosa-Sarcomonadea	o__Filosa-Sarcomonadea_X	f__Sainouridae	g__Sainouron	-	Unknown			0	0	0	1	0	2	0	0	0	0	0	0	0	0	0	0	0	0	0	0	0	0	0	0	0	0	0	0	0	0	0	0	0	0	0	0
d__Eukaryota	k__Opisthokonta	p__Choanoflagellida	c__Choanoflagellatea	o__Craspedida	f__Salpingoecidae_Group_C1	g__Salpingoeca_C1	-	Unknown			0	0	0	0	0	0	0	0	0	0	0	0	0	0	0	0	0	1	0	0	0	0	0	0	0	0	0	0	0	0	0	0	0	0	0	0
d__Eukaryota	k__Opisthokonta	p__Choanoflagellida	c__Choanoflagellatea	o__Craspedida	f__Salpingoecidae_Group_C2	g__Salpingoeca_C2	-	Unknown	Yongbin Li et al. 2022	doi.org/10.1016/j.jhazmat.2022.128390	28	30	43	6	2	3	43	26	32	360	241	559	27	27	29	231	329	420	7	6	5	1	5	5	2	1	8	0	2	0	0	0	0	0	0	0
d__Eukaryota	k__Opisthokonta	p__Choanoflagellida	c__Choanoflagellatea	o__Craspedida	f__Salpingoecidae_Group_C1	g__Salpingoecidae_Group_C1_X	-	Unknown	Wu Xiong et al. 2021	doi.org/10.1016/j.envint.2021.106438	0	0	0	0	0	0	0	0	0	0	1	1	0	1	0	1	1	0	0	0	0	0	0	0	0	0	0	0	0	0	0	0	0	0	0	0
d__Eukaryota	k__Opisthokonta	p__Choanoflagellida	c__Choanoflagellatea	o__Craspedida	f__Salpingoecidae_Group_C2	g__Salpingoecidae_Group_C2_X	-	Unknown	Florent Mazel et al. 2021	doi.org/10.1111/1462-2920.15686	0	0	0	0	0	0	0	0	0	0	0	0	1	0	0	0	0	1	2	10	8	0	1	0	0	1	1	0	0	0	0	0	0	1	1	0
d__Eukaryota	k__Opisthokonta	p__Choanoflagellida	c__Choanoflagellatea	o__Craspedida	f__Salpingoecidae_Group_C3	g__Salpingoecidae_Group_C3_X	-	Unknown			3	2	5	1	1	0	0	0	0	0	0	1	0	0	0	1	1	0	0	0	0	0	0	0	0	0	1	0	0	0	0	0	0	0	0	0
d__Eukaryota	k__Rhizaria	p__Cercozoa	c__Filosa-Sarcomonadea	o__Glissomonadida	f__Sandonidae	g__Sandona	B	Predator	Alexis T. Howe et al. 2009	10.1016/j.protis.2008.11.007	6	24	21	8	5	3	1	0	3	7	5	5	45	52	69	6	2	3	1	1	2	2	3	0	3	0	0	3	3	7	0	1	6	10	8	14
d__Eukaryota	k__Rhizaria	p__Cercozoa	c__Filosa-Sarcomonadea	o__Glissomonadida	f__Sandonidae	g__Sandonidae_Clade-N/F-A	B	Predator	Alexis T. Howe et al. 2009	10.1016/j.protis.2008.11.007	0	0	0	0	0	0	0	0	0	0	0	0	0	0	0	0	0	0	0	0	0	0	0	0	0	0	0	0	0	0	0	0	2	0	0	0
d__Eukaryota	k__Rhizaria	p__Cercozoa	c__Filosa-Sarcomonadea	o__Glissomonadida	f__Sandonidae	g__Sandonidae_X	B	Predator	Alexis T. Howe et al. 2009	10.1016/j.protis.2008.11.007	11	54	62	22	26	14	6	7	13	0	0	0	0	0	0	0	0	0	1	0	1	0	0	0	0	0	0	0	2	3	1	0	0	0	0	0
d__Eukaryota	k__Stramenopiles	p__Pseudofungi	c__Oomycota	o__Oomycota_X	f__Saprolegniales	g__Saprolegnia	H-P	Parasite	Wu Xiong et al. 2021	doi.org/10.1016/j.envint.2021.106438	3	1	13	3	2	0	5	16	63	0	0	0	0	0	0	0	0	0	1	3	6	0	0	0	0	0	0	0	0	0	0	0	0	0	0	0
d__Eukaryota	k__Archaeplastida	p__Chlorophyta	c__Chlorophyceae	o__Sphaeropleales	f__Sphaeropleales_X	g__Scenedesmus	P	Phototroph	Wu Xiong et al. 2021;Benjamin Wilden et al. 2021;YongbinLi et al. 2020;	doi.org/10.1016/j.envint.2021.106438; doi.org/10.1016/j.envint.2021.106438; doi.org/10.1016/j.jhazmat.2022.128390	26	32	29	49	90	27	47	34	22	9	5	5	31	20	46	1	4	5	43	45	47	114	191	170	187	95	113	14	28	12	14	4	7	6	3	13
d__Eukaryota	k__Archaeplastida	p__Chlorophyta	c__Chlorophyceae	o__Sphaeropleales	f__Sphaeropleales_X	g__Schroederia	-	Unknown			0	0	0	0	0	0	0	0	0	1	0	0	0	0	0	0	0	0	0	1	0	1	3	2	2	0	0	0	0	0	0	0	0	0	0	0
d__Eukaryota	k__Rhizaria	p__Cercozoa	c__Endomyxa	o__Vampyrellida	f__sm27-lineage	g__sm27-lineage_X	-	Unknown	Wu Xiong et al. 2021	doi.org/10.1016/j.envint.2021.106438	0	0	0	3	1	0	0	0	0	0	2	1	0	0	0	0	0	0	0	0	0	0	0	0	0	0	0	0	1	0	0	0	0	0	4	0
d__Eukaryota	k__Hacrobia	p__Centroheliozoa	c__Centroheliozoa_X	o__Pterocystida	f__Heterophryidae	g__Sphaerastrum	N	Predator			0	0	0	0	0	0	0	0	0	0	0	0	0	1	0	1	1	2	8	3	4	9	1	6	6	4	5	0	0	0	0	0	0	0	0	0
d__Eukaryota	k__Opisthokonta	p__Choanoflagellida	c__Choanoflagellida_X	o__Choanoflagellida_XX	f__Clade-2	g__Sphaeroeca	-	Unknown	Wu Xiong et al. 2021	doi.org/10.1016/j.envint.2021.106438	1	0	2	3	0	1	0	6	0	1	0	0	1	0	0	0	0	1	3	0	0	1	0	0	1	0	0	0	0	2	0	0	0	0	0	0
d__Eukaryota	k__Rhizaria	p__Cercozoa	c__Filosa-Imbricatea	o__Spongomonadida	f__Spongomonadidae	g__Spongomonadidae_X	B	Predator	Wu Xiong et al. 2017;	doi:10.1038/ismej.2017.171	0	0	0	0	0	0	0	0	0	0	0	0	1	0	0	1	0	1	0	0	0	6	0	0	0	0	0	0	0	0	5	1	0	0	0	0
d__Eukaryota	k__Rhizaria	p__Cercozoa	c__Filosa-Imbricatea	o__Spongomonadida	f__Spongomonadidae	g__Spongomonas	B	Predator	Marit F Markussen Bjorbækmo et al. 2020	10.1038/s41396-019-0542-5	8	3	7	0	0	1	0	0	0	0	0	0	0	0	0	0	0	0	0	0	0	0	0	0	0	0	0	0	0	0	0	0	0	0	0	0
d__Eukaryota	k__Stramenopiles	p__Ochrophyta	c__Chrysophyceae	o__Chrysophyceae_X	f__Chrysophyceae_Clade-C	g__Spumella	B	Predator	Wu Xiong et al. 2017;	doi:10.1038/ismej.2017.171	158	186	205	1043	981	586	632	499	573	22	15	18	7	24	9	13	11	14	0	2	0	2	5	4	3	5	11	19	27	26	33	26	20	21	15	38
d__Eukaryota	k__Alveolata	p__Ciliophora	c__Heterotrichea	o__Heterotrichea_X	f__Stentoridae	g__Stentor	N/P	Predator/Phototroph	JAMES R. PRATT et al. 1985	10.1111/j.1550-7408.1985.tb04037.x	0	0	0	0	0	0	0	0	0	0	0	0	0	0	0	0	0	0	7	0	0	0	0	0	0	0	0	0	0	0	0	0	0	0	0	0
d__Eukaryota	k__Stramenopiles	p__Ochrophyta	c__Bacillariophyta	o__Bacillariophyta_X	f__Polar-centric-Mediophyceae	g__Stephanodiscus	P	Phototroph	Wu Xiong et al. 2021	doi.org/10.1016/j.envint.2021.106438	36	31	44	96	50	123	176	180	207	225	160	64	184	134	96	136	71	27	36	33	46	99	65	91	63	82	71	585	555	566	480	468	547	331	455	294
d__Eukaryota	k__Archaeplastida	p__Chlorophyta	c__Chlorophyceae	o__Chlamydomonadales	f__Chlamydomonadales_X	g__Stephanosphaera	-	Unknown			0	0	0	0	0	0	0	0	0	0	0	0	0	0	0	0	0	0	0	0	0	0	0	0	0	0	0	15	19	7	1	0	0	1	0	0
d__Eukaryota	k__Archaeplastida	p__Chlorophyta	c__Trebouxiophyceae	o__Prasiolales	f__Prasiolales_X	g__Stichococcus	P	Phototroph	Wu Xiong et al. 2021;Florent Mazel et al. 2021	doi.org/10.1016/j.envint.2021.106438; doi.org/10.1111/1462-2920.15686	0	0	0	0	0	0	0	0	0	0	0	0	0	0	0	0	0	0	0	0	0	1	0	0	0	0	0	1	2	0	0	1	0	6	4	10
d__Eukaryota	k__Stramenopiles	p__Stramenopiles_X	c__Stramenopiles_XX	o__Stramenopiles_XXX	f__Stramenopiles_XXXX	g__Stramenopiles_XXXXX	-	Unknown	Benjamin Wilden et al. 2021	doi.org/10.1016/j.envint.2021.106438	0	0	0	0	0	0	0	0	0	0	0	0	0	0	0	0	0	0	0	0	0	0	0	0	0	0	0	0	0	0	1	0	0	0	0	0
d__Eukaryota	k__Alveolata	p__Ciliophora	c__Spirotrichea	o__Choreotrichida	f__Strobilidiidae_J	g__Strobilidiidae_J_X	-	Unknown	Wu Xiong et al. 2021	doi.org/10.1016/j.envint.2021.106438	12	15	43	0	0	0	0	0	0	79	67	42	8	9	4	97	91	121	405	365	340	139	174	162	112	100	140	125	82	148	48	72	37	34	61	40
d__Eukaryota	k__Alveolata	p__Ciliophora	c__Spirotrichea	o__Choreotrichida	f__Strobilidiidae_E	g__Strobilidium_E	-	Unknown	Benjamin Wilden et al. 2021	doi.org/10.1016/j.envint.2021.106438	24	60	92	4	11	29	8	11	12	0	0	0	0	0	0	0	0	0	0	1	0	0	1	0	0	0	0	0	0	0	0	0	0	0	0	0
d__Eukaryota	k__Alveolata	p__Ciliophora	c__Spirotrichea	o__Strombidiida_A	f__Strombidiida_A_X	g__Strombidiida_A_XX	-	Unknown	Wu Xiong et al. 2021	doi.org/10.1016/j.envint.2021.106438	1	1	3	0	0	0	0	3	0	0	1	1	1	2	1	32	34	23	589	648	623	142	112	118	204	170	238	107	100	151	87	130	100	39	58	61
d__Eukaryota	k__Stramenopiles	p__Ochrophyta	c__Bacillariophyta	o__Bacillariophyta_X	f__Raphid-pennate	g__Surirella	P	Phototroph	Florent Mazel et al. 2021;Benjamin Wilden etal. 2021; Wu Xiong et al. 2021	doi.org/10.1111/1462-2920.15686; doi.org/10.1016/j.envint.2021.106438;doi.org/10.1016/j.envint.2021.106438	0	0	0	0	0	0	0	0	0	0	0	0	0	1	0	0	0	0	0	0	0	0	0	0	0	0	0	0	0	0	0	0	0	0	0	0
d__Eukaryota	k__Stramenopiles	p__Ochrophyta	c__Bacillariophyta	o__Bacillariophyta_X	f__Araphid-pennate	g__Synedra	P	Phototroph	Wu Xiong et al. 2021	doi.org/10.1016/j.envint.2021.106438	0	0	0	0	0	0	0	0	0	0	0	0	0	0	0	0	0	0	14	20	23	9	14	34	19	28	25	2	1	3	0	10	5	9	1	5
d__Eukaryota	k__Stramenopiles	p__Ochrophyta	c__Synurophyceae	o__Synurales	f__Synurales_X	g__Synurales_XX	P	Phototroph	Benjamin Wilden et al. 2021	doi.org/10.1016/j.envint.2021.106438	0	0	0	0	0	0	0	0	0	0	0	0	0	0	0	0	0	0	0	0	0	0	0	0	0	0	0	2	0	2	2	2	1	2	2	1
d__Eukaryota	k__Opisthokonta	p__Mesomycetozoa	c__Corallochytrea	o__Corallochytrida	f__Corallochytridae	g__Syssomonas	-	Unknown			0	0	0	0	0	0	0	0	0	0	0	0	0	1	0	0	0	0	1	0	0	4	2	0	1	4	0	0	0	0	0	0	0	0	0	0
d__Eukaryota	k__Hacrobia	p__Telonemia	c__Telonemia_X	o__Telonemia_XX	f__Telonemia-Group-1	g__Telonemia-Group-1_X	-	Unknown	Wu Xiong et al. 2021	doi.org/10.1016/j.envint.2021.106438	0	0	0	0	0	0	0	0	0	0	0	0	0	0	0	0	0	0	1	2	6	0	0	0	4	7	2	0	1	0	0	0	0	0	0	2
d__Eukaryota	k__Alveolata	p__Ciliophora	c__Oligohymenophorea	o__Peritrichia_2	f__Sessilida	g__Telotrochidium	-	Unknown	Florent Mazel et al. 2021	doi.org/10.1111/1462-2920.15686	0	0	0	0	0	0	0	0	0	1	1	0	0	0	0	0	0	0	0	0	0	0	0	0	0	0	0	0	0	0	2	0	0	0	0	0
d__Eukaryota	k__Rhizaria	p__Cercozoa	c__Filosa-Sarcomonadea	o__Glissomonadida	f__Allapsidae	g__Teretomonas	B	Predator	Sebastian Hess et al. 2013	doi.org/10.1016/j.protis.2013.07.003	0	0	1	0	0	0	0	0	0	0	0	0	0	0	0	0	0	0	0	0	0	0	0	0	0	0	1	0	0	0	0	0	0	0	0	0
d__Eukaryota	k__Archaeplastida	p__Chlorophyta	c__Chlorophyceae	o__Sphaeropleales	f__Sphaeropleales_X	g__Tetraedron	P	Phototroph	Benjamin Wilden et al. 2021	doi.org/10.1016/j.envint.2021.106438	5	5	3	5	6	6	3	3	3	29	3	6	29	25	58	5	3	2	17	24	7	51	78	49	49	35	46	4	6	3	2	2	2	1	1	3
d__Eukaryota	k__Alveolata	p__Ciliophora	c__Oligohymenophorea	o__Hymenostomatia	f__Tetrahymenida	g__Tetrahymenida_X	-	Unknown	Wu Xiong et al. 2021	doi.org/10.1016/j.envint.2021.106438	5	5	16	9	0	2	4	4	2	0	1	0	0	1	1	0	1	1	3	3	7	0	0	0	0	0	0	0	0	0	1	0	0	0	1	0
d__Eukaryota	k__Excavata	p__Discoba	c__Heterolobosea	o__Tetramitia_I	f__Tetramitia_I_X	g__Tetramitia_I_XX	-	Unknown			0	0	0	0	0	0	0	0	0	0	0	0	0	0	0	0	0	0	0	0	0	0	0	0	0	0	0	0	0	1	0	0	0	0	0	0
d__Eukaryota	k__Archaeplastida	p__Chlorophyta	c__Chlorodendrophyceae	o__Chlorodendrales	f__Chlorodendraceae	g__Tetraselmis	P	Phototroph	Wu Xiong et al. 2021	doi.org/10.1016/j.envint.2021.106438	0	0	0	0	0	0	0	0	0	0	1	3	13	10	12	0	2	5	227	427	416	16	18	28	41	18	13	10	18	6	3	0	1	0	3	3
d__Eukaryota:plas	k__Archaeplastida:plas	p__Chlorophyta:plas	c__Chlorodendrophyceae:plas	o__Chlorodendrales:plas	f__Chlorodendraceae:plas	g__Tetraselmis:plas	-	Unknown			0	0	0	0	0	0	0	0	0	0	0	0	0	0	0	0	0	0	1	0	0	0	0	0	0	0	0	0	0	0	0	0	0	0	0	0
d__Eukaryota	k__Archaeplastida	p__Chlorophyta	c__Chlorophyceae	o__Sphaeropleales	f__Scenedesmaceae	g__Tetrastrum	-	Unknown			0	0	0	0	0	0	0	0	0	0	0	0	1	0	0	0	0	0	1	1	0	2	2	1	0	0	2	1	0	0	1	0	0	0	0	0
d__Eukaryota	k__Rhizaria	p__Cercozoa	c__Filosa-Imbricatea	o__Thaumatomonadida	f__Thaumatomonadidae	g__Thaumatomonas	-	Unknown	Wu Xiong et al. 2021;Yongbin Li et al. 2022	doi.org/10.1016/j.envint.2021.106438;doi.org/10.1016/j.jhazmat.2022.128390	0	0	0	0	0	0	0	0	0	0	0	0	0	0	0	0	0	0	0	0	0	0	0	0	0	0	0	50	59	75	0	0	0	1	0	0
d__Eukaryota	k__Alveolata	p__Dinoflagellata	c__Dinophyceae	o__Peridiniales	f__Thoracosphaeraceae	g__Thoracosphaeraceae_X	P	Phototroph	Benjamin Wilden et al. 2021	doi.org/10.1016/j.envint.2021.106438	2	0	0	0	0	0	0	0	0	1	15	4	6	9	8	7	26	12	1	0	2	2	0	0	2	2	2	0	0	0	0	0	0	0	0	0
d__Eukaryota	k__Stramenopiles	p__Sagenista	c__Labyrinthulomycetes	o__Thraustochytrida	f__Thraustochytriaceae	g__Thraustochytriaceae_LAB18	S	Saprotroph	Wu Xiong et al. 2021	doi.org/10.1016/j.envint.2021.106438	3	4	6	1	1	2	0	0	1	3	4	3	4	2	1	4	3	0	23	4	5	11	5	14	12	6	16	0	0	2	0	1	3	1	3	1
d__Eukaryota	k__Alveolata	p__Ciliophora	c__Spirotrichea	o__Tintinnida	f__Tintinnidiidae	g__Tintinnidium	N	Predator	JAMES R. PRATT et al. 1985	10.1111/j.1550-7408.1985.tb04037.x	1	1	2	0	0	0	0	0	0	0	0	0	0	0	0	0	0	0	27	21	20	44	28	16	36	32	22	0	0	0	0	0	0	0	0	0
d__Eukaryota	k__Alveolata	p__Ciliophora	c__Phyllopharyngea	o__Suctoria	f__Tokophryidae	g__Tokophrya	R	Predator	JAMES R. PRATT et al. 1985	10.1111/j.1550-7408.1985.tb04037.x	0	0	0	0	0	0	0	0	0	0	0	0	0	0	1	0	0	0	0	0	0	0	0	0	0	0	0	0	4	0	0	1	2	3	0	0
d__Eukaryota	k__Alveolata	p__Dinoflagellata	c__Dinophyceae	o__Dinophyceae_X	f__Tovelliaceae	g__Tovellia	-	Unknown			0	0	0	0	0	0	0	0	0	0	0	0	0	0	0	1	1	0	0	0	0	0	0	0	0	0	0	0	5	0	0	0	0	0	0	0
d__Eukaryota	k__Rhizaria	p__Cercozoa	c__Filosa-Imbricatea	o__Euglyphida	f__Euglyphidae	g__Tracheleuglypha	-	Unknown	Wu Xiong et al. 2021	doi.org/10.1016/j.envint.2021.106438	0	0	0	0	0	0	0	1	0	0	0	0	64	44	160	0	0	0	0	2	2	91	132	91	5	12	7	15	25	18	0	0	2	0	0	0
d__Eukaryota	k__Archaeplastida	p__Chlorophyta	c__Trebouxiophyceae	o__Microthamniales	f__Microthamniales_X	g__Trebouxia	P	Phototroph	Wu Xiong et al. 2021;Florent Mazel et al. 2021	doi.org/10.1016/j.envint.2021.106438; doi.org/10.1111/1462-2920.15686	0	0	0	0	0	1	0	0	0	0	0	0	0	0	0	0	0	0	0	0	0	0	0	0	0	0	0	0	0	0	0	0	0	0	0	0
d__Eukaryota	k__Rhizaria	p__Cercozoa	c__Novel-clade-10-12	o__Tremulida	f__Tremulidae	g__Tremula	B	Predator	Wu Xiong et al. 2017;	doi:10.1038/ismej.2017.171	2	1	0	1	0	2	0	0	1	1	0	0	0	0	0	0	0	0	1	0	1	0	3	0	0	6	1	1	1	0	0	0	0	1	1	1
d__Eukaryota	k__Alveolata	p__Ciliophora	c__Oligohymenophorea	o__Peritrichia_1	f__Trichodinidae	g__Trichodina_1	H-P	Parasite			0	0	0	0	0	2	0	0	0	0	0	0	0	2	1	1	0	3	0	3	2	0	0	0	0	0	2	16	20	4	2	0	7	329	355	204
d__Eukaryota	k__Rhizaria	p__Cercozoa	c__Filosa-Imbricatea	o__Euglyphida	f__Trinematidae	g__Trinematidae_X	-	Unknown	Wu Xiong et al. 2021	doi.org/10.1016/j.envint.2021.106438	0	0	0	0	0	0	0	0	0	0	0	0	0	0	0	0	0	0	0	0	0	0	0	0	0	0	0	0	1	0	1	2	0	0	1	0
d__Eukaryota	k__Alveolata	p__Ciliophora	c__Phyllopharyngea	o__Cyrtophoria_8	f__Dysteriidae	g__Trochilia	B	Predator	JAMES R. PRATT et al. 1985	10.1111/j.1550-7408.1985.tb04037.x	1	0	4	0	3	0	15	27	0	0	0	1	0	1	2	0	0	1	0	0	0	0	0	0	0	0	0	0	0	0	0	0	0	0	0	0
d__Eukaryota	k__Stramenopiles	p__Ochrophyta	c__Bacillariophyta	o__Bacillariophyta_X	f__Raphid-pennate	g__Tryblionella	P	Phototroph	Wu Xiong et al. 2021	doi.org/10.1016/j.envint.2021.106438	0	0	0	0	0	0	0	0	0	0	0	0	0	0	0	0	0	0	0	0	0	0	0	0	1	1	0	0	0	0	0	0	0	0	0	0
d__Eukaryota	k__Amoebozoa	p__Lobosa	c__Tubulinea	o__Tubulinea_X	f__Tubulinea_XX	g__Tubulinea_XXX	A/B	Predator	Marit F Markussen Bjorbækmo et al. 2020	10.1038/s41396-019-0542-5	0	0	0	1	0	0	0	0	0	0	0	0	1	0	0	0	0	0	0	0	0	0	0	0	0	0	0	0	0	0	0	0	0	0	0	0
d__Eukaryota	k__Archaeplastida	p__Chlorophyta	c__Ulvophyceae	o__Ulvophyceae_X	f__Ulvophyceae_XX	g__Ulvophyceae_XXX	P	Phototroph	Benjamin Wilden et al. 2021	doi.org/10.1016/j.envint.2021.106438	0	0	0	0	0	0	0	0	0	0	0	0	0	0	0	0	0	0	1	0	0	0	0	0	0	0	0	0	0	0	0	0	0	0	0	0
d__Eukaryota	k__Stramenopiles	p__Opalozoa	c__Bicoecea	o__unclassified_c__Bicoecea	f__unclassified_c__Bicoecea	g__unclassified_c__Bicoecea	-	Unknown	Wu Xiong et al. 2021	doi.org/10.1016/j.envint.2021.106438	0	1	2	0	0	0	0	0	0	0	0	0	0	0	0	0	0	0	0	0	0	0	0	0	0	0	0	0	0	0	1	0	2	1	0	1
d__Eukaryota	k__Hacrobia	p__Centroheliozoa	c__Centroheliozoa_X	o__unclassified_c__Centroheliozoa_X	f__unclassified_c__Centroheliozoa_X	g__unclassified_c__Centroheliozoa_X	-	Unknown	Wu Xiong et al. 2021	doi.org/10.1016/j.envint.2021.106438	120	59	177	0	1	11	6	7	3	13	27	44	17	22	8	15	43	17	0	0	0	0	0	0	0	0	0	0	0	0	0	0	0	0	0	0
d__Eukaryota	k__Archaeplastida	p__Chlorophyta	c__Chlorophyceae	o__unclassified_c__Chlorophyceae	f__unclassified_c__Chlorophyceae	g__unclassified_c__Chlorophyceae	P	Phototroph	Wu Xiong et al. 2021	doi.org/10.1016/j.envint.2021.106438	0	0	0	0	0	0	0	0	0	0	0	0	0	0	0	0	0	0	0	0	0	0	0	0	0	0	0	0	2	0	0	0	0	0	0	0
d__Eukaryota	k__Opisthokonta	p__Choanoflagellida	c__Choanoflagellatea	o__unclassified_c__Choanoflagellatea	f__unclassified_c__Choanoflagellatea	g__unclassified_c__Choanoflagellatea	-	Unknown	Wu Xiong et al. 2021	doi.org/10.1016/j.envint.2021.106438	0	3	2	0	0	0	0	0	0	0	0	0	0	0	0	0	0	0	0	0	0	0	0	0	0	0	0	0	0	0	0	0	0	0	0	0
d__Eukaryota	k__Alveolata	p__Dinoflagellata	c__Dinophyceae	o__unclassified_c__Dinophyceae	f__unclassified_c__Dinophyceae	g__unclassified_c__Dinophyceae	-	Unknown			5	2	12	4	0	2	1	4	2	19	14	10	16	20	9	41	24	30	1	0	0	6	1	2	2	2	2	0	0	0	1	0	0	0	0	0
d__Eukaryota	k__Amoebozoa	p__Lobosa	c__Discosea-Flabellinia	o__unclassified_c__Discosea-Flabellinia	f__unclassified_c__Discosea-Flabellinia	g__unclassified_c__Discosea-Flabellinia	-	Unknown			0	0	0	0	0	0	0	0	0	0	0	0	0	0	0	0	0	0	0	0	0	0	0	0	0	0	0	1	1	1	0	0	0	0	0	2
d__Eukaryota	k__Rhizaria	p__Cercozoa	c__Filosa-Granofilosea	o__unclassified_c__Filosa-Granofilosea	f__unclassified_c__Filosa-Granofilosea	g__unclassified_c__Filosa-Granofilosea	-	Unknown	Wu Xiong et al. 2021	doi.org/10.1016/j.envint.2021.106438	0	0	0	0	0	0	0	0	0	0	0	0	0	0	0	0	0	0	0	0	0	0	0	0	0	0	0	0	0	0	0	0	2	0	0	0
d__Eukaryota	k__Rhizaria	p__Cercozoa	c__Filosa-Imbricatea	o__unclassified_c__Filosa-Imbricatea	f__unclassified_c__Filosa-Imbricatea	g__unclassified_c__Filosa-Imbricatea	-	Unknown	Wu Xiong et al. 2021	doi.org/10.1016/j.envint.2021.106438	0	0	0	0	2	5	3	1	3	0	0	0	0	0	0	0	0	0	0	0	0	0	0	0	0	0	0	0	0	0	0	1	0	0	0	0
d__Eukaryota	k__Rhizaria	p__Cercozoa	c__Filosa-Sarcomonadea	o__unclassified_c__Filosa-Sarcomonadea	f__unclassified_c__Filosa-Sarcomonadea	g__unclassified_c__Filosa-Sarcomonadea	-	Unknown	Wu Xiong et al. 2021	doi.org/10.1016/j.envint.2021.106438	0	0	0	13	11	15	0	0	0	2	1	1	2	0	1	4	5	3	0	0	0	0	0	0	0	0	0	0	0	0	0	0	0	0	0	0
d__Eukaryota	k__Alveolata	p__Ciliophora	c__Oligohymenophorea	o__unclassified_c__Oligohymenophorea	f__unclassified_c__Oligohymenophorea	g__unclassified_c__Oligohymenophorea	-	Unknown	Wu Xiong et al. 2021	doi.org/10.1016/j.envint.2021.106438	0	0	0	0	0	0	0	1	0	0	0	0	0	0	0	0	0	0	0	0	0	0	0	0	0	0	0	0	0	0	0	0	0	0	0	0
d__Eukaryota	k__Alveolata	p__Ciliophora	c__Spirotrichea	o__unclassified_c__Spirotrichea	f__unclassified_c__Spirotrichea	g__unclassified_c__Spirotrichea	-	Unknown	Wu Xiong et al. 2021	doi.org/10.1016/j.envint.2021.106438	0	1	0	0	0	0	0	0	0	0	0	0	0	0	0	0	0	0	4	7	1	0	3	0	1	1	0	17	3	17	0	0	0	0	0	0
d__Eukaryota	k__Archaeplastida	p__Chlorophyta	c__Trebouxiophyceae	o__unclassified_c__Trebouxiophyceae	f__unclassified_c__Trebouxiophyceae	g__unclassified_c__Trebouxiophyceae	P	Phototroph	Wu Xiong et al. 2021	doi.org/10.1016/j.envint.2021.106438	3	2	0	0	0	0	0	0	0	0	0	0	0	0	0	0	0	0	0	0	0	0	0	0	0	0	0	0	0	0	0	0	0	0	0	0
d__Eukaryota	k__Amoebozoa	p__Lobosa	c__Tubulinea	o__unclassified_c__Tubulinea	f__unclassified_c__Tubulinea	g__unclassified_c__Tubulinea	-	Unknown	Wu Xiong et al. 2021	doi.org/10.1016/j.envint.2021.106438	1	0	0	0	0	0	3	5	2	0	1	0	0	0	0	0	0	0	0	0	1	0	0	0	0	0	0	0	0	3	0	2	0	0	0	0
d__Eukaryota	k__Alveolata	p__Apicomplexa	c__Gregarinomorphea	o__Neogregarinorida	f__Actinocephalidae	g__unclassified_f__Actinocephalidae	H-P	Parasite	Anton M. Potapov et al. 2022	doi: 10.1111/brv.12832	0	0	0	0	0	0	0	0	0	2	5	0	2	1	1	0	0	1	0	1	0	1	0	0	0	0	0	0	0	0	0	0	0	0	0	0
d__Eukaryota	k__Rhizaria	p__Cercozoa	c__Filosa-Sarcomonadea	o__Glissomonadida	f__Allapsidae	g__unclassified_f__Allapsidae	-	Unknown	Wu Xiong et al. 2021	doi.org/10.1016/j.envint.2021.106438	0	0	0	0	0	0	0	0	0	0	0	0	0	0	0	0	0	0	0	0	0	0	0	0	0	0	0	0	3	0	0	1	0	0	3	0
d__Eukaryota	k__Stramenopiles	p__Sagenista	c__Labyrinthulomycetes	o__Amphifilida	f__Amphifilaceae	g__unclassified_f__Amphifilaceae	-	Unknown			1	0	0	0	0	2	1	3	5	0	0	0	0	0	0	0	0	0	0	0	0	0	0	0	0	0	0	0	0	0	0	0	0	0	0	0
d__Eukaryota	k__Amoebozoa	p__Lobosa	c__Tubulinea	o__Arcellinida	f__Arcellinida_X	g__unclassified_f__Arcellinida_X	-	Unknown	Wu Xiong et al. 2021	doi.org/10.1016/j.envint.2021.106438	0	0	0	5	4	8	9	9	6	0	0	1	1	0	1	0	0	0	0	1	0	0	0	0	0	0	0	0	0	0	0	0	0	0	0	0
d__Eukaryota	k__Rhizaria	p__Cercozoa	c__Filosa-Sarcomonadea	o__Cercomonadida	f__Cercomonadidae	g__unclassified_f__Cercomonadidae	-	Unknown	Wu Xiong et al. 2021	doi.org/10.1016/j.envint.2021.106438	0	0	0	0	1	0	2	3	1	0	0	0	1	0	0	0	0	0	0	0	0	0	0	0	0	1	0	0	1	0	29	0	0	0	0	0
d__Eukaryota	k__Archaeplastida	p__Chlorophyta	c__Chlorophyceae	o__Chaetopeltidales	f__Chaetopeltidales_X	g__unclassified_f__Chaetopeltidales_X	-	Unknown			0	0	0	0	0	0	0	0	0	0	0	0	0	0	0	0	0	0	0	0	1	0	0	0	0	0	0	0	0	0	0	0	0	0	0	0
d__Eukaryota	k__Archaeplastida	p__Chlorophyta	c__Chlorophyceae	o__Chlamydomonadales	f__Chlamydomonadales_X	g__unclassified_f__Chlamydomonadales_X	P	Phototroph	Wu Xiong et al. 2021	doi.org/10.1016/j.envint.2021.106438	2	1	3	3	4	4	0	14	2	138	67	81	116	88	140	120	101	135	12	8	13	10	11	10	11	9	6	154	142	130	131	80	130	108	72	130
d__Eukaryota	k__Archaeplastida	p__Chlorophyta	c__Trebouxiophyceae	o__Chlorellales	f__Chlorellales_X	g__unclassified_f__Chlorellales_X	P	Phototroph	Wu Xiong et al. 2021	doi.org/10.1016/j.envint.2021.106438	16	20	3	5	2	2	8	5	1	2	0	1	4	3	1	1	2	0	3	6	8	5	6	3	20	6	5	15	12	15	8	4	6	2	13	2
d__Eukaryota	k__Stramenopiles	p__Ochrophyta	c__Chrysophyceae	o__Chrysophyceae_X	f__Chrysophyceae_Clade-B2	g__unclassified_f__Chrysophyceae_Clade-B2	-	Unknown			0	0	0	0	1	0	0	0	0	0	0	0	0	0	0	0	0	0	0	0	0	0	0	0	0	0	0	0	0	0	0	0	0	0	0	0
d__Eukaryota	k__Stramenopiles	p__Ochrophyta	c__Chrysophyceae	o__Chrysophyceae_X	f__Chrysophyceae_Clade-C	g__unclassified_f__Chrysophyceae_Clade-C	-	Unknown			0	0	0	4	6	3	0	0	2	5	6	12	8	12	18	6	12	10	0	1	0	2	1	0	3	1	1	11	10	7	7	17	8	7	15	9
d__Eukaryota	k__Stramenopiles	p__Ochrophyta	c__Chrysophyceae	o__Chrysophyceae_X	f__Chrysophyceae_Clade-E	g__unclassified_f__Chrysophyceae_Clade-E	-	Unknown			0	0	0	0	0	0	0	0	0	0	1	0	5	5	1	0	0	0	0	0	0	0	0	1	0	0	2	0	0	0	1	0	1	0	0	0
d__Eukaryota	k__Stramenopiles	p__Ochrophyta	c__Chrysophyceae	o__Chrysophyceae_X	f__Chrysophyceae_Clade-F	g__unclassified_f__Chrysophyceae_Clade-F	-	Unknown			23	12	18	11	7	9	1	0	0	0	0	0	0	0	0	0	0	0	0	1	0	0	0	0	0	0	0	0	4	5	0	1	1	0	4	2
d__Eukaryota	k__Hacrobia	p__Cryptophyta	c__Cryptophyceae	o__Cryptomonadales	f__Cryptomonadales_X	g__unclassified_f__Cryptomonadales_X	P	Phototroph	Wu Xiong et al. 2021	doi.org/10.1016/j.envint.2021.106438	4	2	3	0	0	0	0	0	0	2	0	1	1	4	3	22	39	20	107	87	90	44	29	23	71	157	145	75	88	136	286	481	261	521	398	340
d__Eukaryota	k__Alveolata	p__Ciliophora	c__Colpodea	o__Colpodea_X	f__Cyrtolophosidida	g__unclassified_f__Cyrtolophosidida	-	Unknown	Wu Xiong et al. 2021	doi.org/10.1016/j.envint.2021.106438	0	0	0	0	0	0	0	0	0	0	0	0	0	0	0	0	0	0	0	0	0	0	0	0	0	0	0	1	0	0	0	0	0	0	0	0
d__Eukaryota	k__Stramenopiles	p__Ochrophyta	c__Eustigmatophyceae	o__Eustigmatophyceae_X	f__Eustigmatophyceae_XX	g__unclassified_f__Eustigmatophyceae_XX	P	Phototroph	Wu Xiong et al. 2021	doi.org/10.1016/j.envint.2021.106438	0	0	0	0	0	0	0	0	0	0	0	0	0	0	0	0	0	0	0	1	0	4	0	1	0	2	1	0	0	0	0	0	0	0	0	0
d__Eukaryota	k__Amoebozoa	p__Conosa	c__Variosea	o__ATCC50593-Flamella-WIM80-lineage	f__Flamella-lineage	g__unclassified_f__Flamella-lineage	-	Unknown			0	0	0	0	0	0	0	0	0	0	0	0	0	0	0	0	0	0	0	0	0	1	0	1	0	0	0	0	0	0	0	0	0	0	0	0
d__Eukaryota	k__Alveolata	p__Apicomplexa	c__Gregarinomorphea	o__Eugregarinorida	f__Gregarinidae	g__unclassified_f__Gregarinidae	H-P	Parasite	Anton M. Potapov et al. 2022	doi: 10.1111/brv.12832	0	0	0	0	0	0	0	0	0	0	0	0	0	0	0	0	0	0	0	0	0	0	0	0	0	0	0	0	5	0	0	0	19	0	0	0
d__Eukaryota	k__Rhizaria	p__Cercozoa	c__Endomyxa	o__Vampyrellida	f__Leptophryidae	g__unclassified_f__Leptophryidae	-	Unknown	Wu Xiong et al. 2021	doi.org/10.1016/j.envint.2021.106438	0	0	0	0	0	0	0	0	0	0	0	0	0	0	0	0	0	0	0	0	0	0	0	0	0	0	0	0	0	0	0	0	0	0	0	2
d__Eukaryota	k__Rhizaria	p__Cercozoa	c__Filosa-Granofilosea	o__Limnofilida	f__Limnofilidae	g__unclassified_f__Limnofilidae	-	Unknown	Wu Xiong et al. 2021	doi.org/10.1016/j.envint.2021.106438	2	2	0	0	0	0	1	2	1	4	1	1	1	4	13	0	1	1	0	5	0	2	0	1	0	1	2	0	1	1	0	0	4	17	9	14
d__Eukaryota	k__Alveolata	p__Ciliophora	c__Litostomatea	o__Litostomatea_X	f__Litostomatea_XX	g__unclassified_f__Litostomatea_XX	-	Unknown			0	0	0	0	0	0	0	0	0	0	0	0	1	0	0	0	0	0	0	0	0	0	0	0	0	0	0	1	1	2	0	0	0	0	0	0
d__Eukaryota	k__Alveolata	p__Ciliophora	c__Oligohymenophorea	o__Hymenostomatia	f__Ophryoglenida	g__unclassified_f__Ophryoglenida	-	Unknown			1	1	0	0	0	0	0	0	0	0	0	2	2	11	9	0	0	0	0	0	0	0	0	0	0	0	0	0	0	0	0	0	0	0	0	0
d__Eukaryota	k__Stramenopiles	p__Ochrophyta	c__Dictyochophyceae	o__Dictyochophyceae_X	f__Pedinellales	g__unclassified_f__Pedinellales	P	Phototroph	Wu Xiong et al. 2021	doi.org/10.1016/j.envint.2021.106438	0	0	0	0	0	0	0	0	0	0	0	0	0	0	0	0	0	0	0	0	0	0	0	0	0	0	0	0	0	0	0	0	0	0	2	0
d__Eukaryota	k__Rhizaria	p__Cercozoa	c__Endomyxa	o__Vampyrellida	f__Penardia-lineage	g__unclassified_f__Penardia-lineage	-	Unknown			0	0	0	0	0	0	0	0	0	1	0	0	1	0	0	0	0	0	0	0	0	0	0	0	0	0	0	0	0	0	0	0	0	0	0	0
d__Eukaryota	k__Stramenopiles	p__Pseudofungi	c__Oomycota	o__Oomycota_X	f__Peronosporales	g__unclassified_f__Peronosporales	-	Unknown			5	8	5	27	6	0	3	9	1	2	2	1	1	0	1	0	1	0	2	1	1	0	0	0	0	0	0	0	0	0	0	0	0	0	0	0
d__Eukaryota	k__Alveolata	p__Ciliophora	c__Oligohymenophorea	o__Scuticociliatia_1	f__Philasterida	g__unclassified_f__Philasterida	-	Unknown	Wu Xiong et al. 2021	doi.org/10.1016/j.envint.2021.106438	3	4	3	0	1	1	0	1	0	0	0	0	0	0	0	0	0	0	0	0	0	0	0	0	0	0	0	0	0	0	0	0	0	0	0	0
d__Eukaryota	k__Hacrobia	p__Picozoa	c__Picozoa_X	o__Picozoa_XX	f__Picozoa_XXX	g__unclassified_f__Picozoa_XXX	-	Unknown	Wu Xiong et al. 2021	doi.org/10.1016/j.envint.2021.106438	0	0	0	0	0	0	0	0	0	0	0	0	0	0	0	0	0	0	0	0	0	0	4	0	0	0	0	0	0	0	0	0	0	0	0	0
d__Eukaryota	k__Apusozoa	p__Hilomonadea	c__Planomonadida	o__Planomonadidae	f__Planomonadidae_Group-1	g__unclassified_f__Planomonadidae_Group-1	-	Unknown	Wu Xiong et al. 2021	doi.org/10.1016/j.envint.2021.106438	1	0	0	0	0	0	0	0	0	0	0	0	0	0	0	0	0	1	0	0	0	0	0	0	0	0	0	0	0	0	0	1	0	0	0	0
d__Eukaryota	k__Alveolata	p__Ciliophora	c__Litostomatea	o__Haptoria_5	f__Pleurostomatida	g__unclassified_f__Pleurostomatida	-	Unknown	Wu Xiong et al. 2021	doi.org/10.1016/j.envint.2021.106438	0	0	1	0	0	0	9	1	0	0	0	0	0	0	0	0	0	0	0	0	0	0	0	0	1	0	0	0	0	0	0	0	0	0	0	0
d__Eukaryota	k__Stramenopiles	p__Ochrophyta	c__Bacillariophyta	o__Bacillariophyta_X	f__Polar-centric-Mediophyceae	g__unclassified_f__Polar-centric-Mediophyceae	P	Phototroph	Wu Xiong et al. 2021	doi.org/10.1016/j.envint.2021.106438	0	0	0	0	1	0	0	0	1	2	2	0	1	0	0	0	0	0	2	4	1	6	2	1	1	6	1	4	2	0	1	2	1	1	2	0
d__Eukaryota	k__Rhizaria	p__Cercozoa	c__Filosa-Thecofilosea	o__Cryomonadida	f__Protaspa-lineage	g__unclassified_f__Protaspa-lineage	-	Unknown	Wu Xiong et al. 2021	doi.org/10.1016/j.envint.2021.106438	0	0	0	0	0	0	0	0	0	0	0	0	0	0	0	0	0	0	0	0	0	0	0	0	0	1	0	0	0	0	0	0	0	0	0	0
d__Eukaryota	k__Stramenopiles	p__Opalozoa	c__Bicoecea	o__Pseudodendromonadales	f__Pseudodendromonadales_X	g__unclassified_f__Pseudodendromonadales_X	P	Phototroph	Wu Xiong et al. 2021	doi.org/10.1016/j.envint.2021.106438	10	23	28	0	2	0	0	0	0	3	0	5	8	9	10	4	23	14	0	0	0	0	1	3	0	0	1	241	105	123	127	105	135	140	245	96
d__Eukaryota	k__Stramenopiles	p__Ochrophyta	c__Bacillariophyta	o__Bacillariophyta_X	f__Raphid-pennate	g__unclassified_f__Raphid-pennate	P	Phototroph	Wu Xiong et al. 2021	doi.org/10.1016/j.envint.2021.106438	0	0	0	0	0	0	0	0	0	0	0	0	0	0	0	0	0	0	0	0	0	6	19	11	0	0	0	0	0	0	0	0	0	0	0	0
d__Eukaryota	k__Rhizaria	p__Cercozoa	c__Filosa-Thecofilosea	o__Cryomonadida	f__Rhogostoma-lineage	g__unclassified_f__Rhogostoma-lineage	-	Unknown	Wu Xiong et al. 2021	doi.org/10.1016/j.envint.2021.106438	1	0	0	0	0	3	0	1	0	0	0	0	0	0	0	0	0	0	0	0	0	0	0	0	0	0	0	0	0	0	0	2	0	0	1	1
d__Eukaryota	k__Rhizaria	p__Cercozoa	c__Filosa-Sarcomonadea	o__Glissomonadida	f__Sandonidae	g__unclassified_f__Sandonidae	-	Unknown	Wu Xiong et al. 2021	doi.org/10.1016/j.envint.2021.106438	0	4	3	0	3	1	2	1	0	0	0	0	1	0	0	1	0	1	0	0	0	2	0	7	0	1	0	0	0	0	0	0	4	0	0	0
d__Eukaryota	k__Amoebozoa	p__Conosa	c__Variosea	o__Variosea_X	f__Schizoplasmodiids	g__unclassified_f__Schizoplasmodiids	-	Unknown	Wu Xiong et al. 2021	doi.org/10.1016/j.envint.2021.106438	0	0	0	1	0	0	0	0	0	0	0	0	0	0	1	0	0	0	0	0	0	0	0	0	0	0	0	0	0	0	0	0	0	0	0	0
d__Eukaryota	k__Alveolata	p__Ciliophora	c__Oligohymenophorea	o__Peritrichia_2	f__Sessilida	g__unclassified_f__Sessilida	-	Unknown	Wu Xiong et al. 2021	doi.org/10.1016/j.envint.2021.106438	0	0	1	0	0	0	0	0	0	0	0	0	0	0	0	0	0	0	0	0	0	0	0	0	0	0	0	0	0	0	0	0	0	0	0	0
d__Eukaryota	k__Archaeplastida	p__Chlorophyta	c__Chlorophyceae	o__Sphaeropleales	f__Sphaeropleales_X	g__unclassified_f__Sphaeropleales_X	P	Phototroph	Wu Xiong et al. 2021	doi.org/10.1016/j.envint.2021.106438	0	0	0	1	0	1	0	0	0	1	1	1	2	1	3	1	1	1	0	1	2	0	1	0	0	0	1	22	34	53	2	1	2	10	0	0
d__Eukaryota	k__Rhizaria	p__Cercozoa	c__Filosa-Imbricatea	o__Spongomonadida	f__Spongomonadidae	g__unclassified_f__Spongomonadidae	-	Unknown	Wu Xiong et al. 2021	doi.org/10.1016/j.envint.2021.106438	0	0	0	0	0	0	0	0	0	0	0	0	0	0	0	0	0	0	1	0	3	0	0	0	0	0	0	0	0	0	0	0	0	0	0	0
d__Eukaryota	k__Stramenopiles	p__Sagenista	c__Labyrinthulomycetes	o__Thraustochytrida	f__Thraustochytriaceae	g__unclassified_f__Thraustochytriaceae	S	Saprotroph	Wu Xiong et al. 2021	doi.org/10.1016/j.envint.2021.106438	0	0	0	0	0	0	0	0	0	0	0	0	0	0	0	0	0	0	0	0	0	0	0	0	0	0	0	0	0	0	0	0	0	0	2	0
d__Eukaryota	k__Amoebozoa	p__Conosa	c__Mycetozoa-Myxogastrea	o__Trichiales	f__Trichiaceae	g__unclassified_f__Trichiaceae	-	Unknown			0	0	0	0	0	0	0	0	0	0	0	0	0	0	0	0	0	0	0	0	0	0	0	0	0	0	0	0	0	0	1	0	17	0	0	2
d__Eukaryota	k__Rhizaria	p__Cercozoa	c__Filosa-Imbricatea	o__Euglyphida	f__Trinematidae	g__unclassified_f__Trinematidae	-	Unknown	Wu Xiong et al. 2021	doi.org/10.1016/j.envint.2021.106438	0	0	0	3	1	2	0	0	0	0	0	0	0	0	0	0	0	0	0	0	0	0	0	0	0	0	0	1	0	0	0	0	0	0	0	0
d__Eukaryota	k__Archaeplastida	p__Chlorophyta	c__Ulvophyceae	o__Ulotrichales	f__Ulotrichales_X	g__unclassified_f__Ulotrichales_X	P	Phototroph	Wu Xiong et al. 2021	doi.org/10.1016/j.envint.2021.106438	0	0	0	0	0	0	0	0	0	0	1	2	1	1	0	0	0	0	2	1	3	1	0	0	0	0	0	3	1	3	0	0	0	0	0	0
d__Eukaryota	k__Rhizaria	p__Cercozoa	c__Endomyxa	o__Vampyrellida	f__Vampyrellida_X	g__unclassified_f__Vampyrellida_X	-	Unknown	Wu Xiong et al. 2021	doi.org/10.1016/j.envint.2021.106438	0	0	0	0	0	0	0	0	0	0	0	0	0	0	0	0	1	0	0	0	0	0	0	0	0	0	0	0	0	0	0	0	0	0	0	0
d__Eukaryota	k__Archaeplastida	p__Chlorophyta	c__Trebouxiophyceae	o__Watanabea-Clade	f__Watanabea-Clade_X	g__unclassified_f__Watanabea-Clade_X	P	Phototroph	Wu Xiong et al. 2021	doi.org/10.1016/j.envint.2021.106438	0	0	0	0	0	0	0	0	0	0	0	0	0	0	1	0	0	0	0	0	0	3	0	0	0	0	0	0	0	1	0	0	0	0	0	0
d__Eukaryota	k__Alveolata	p__unclassified_k__Alveolata	c__unclassified_k__Alveolata	o__unclassified_k__Alveolata	f__unclassified_k__Alveolata	g__unclassified_k__Alveolata	-	Unknown			47	65	87	8	6	14	1	2	0	2	3	1	4	1	1	7	3	4	25	35	41	45	31	23	30	46	61	4	7	7	4	1	1	2	3	2
d__Eukaryota	k__Amoebozoa	p__unclassified_k__Amoebozoa	c__unclassified_k__Amoebozoa	o__unclassified_k__Amoebozoa	f__unclassified_k__Amoebozoa	g__unclassified_k__Amoebozoa	-	Unknown	Wu Xiong et al. 2021	doi.org/10.1016/j.envint.2021.106438	0	1	1	0	0	0	0	0	0	0	0	0	0	0	0	0	0	0	0	0	0	0	0	1	0	0	0	1	0	0	0	0	1	0	1	0
d__Eukaryota	k__Hacrobia	p__unclassified_k__Hacrobia	c__unclassified_k__Hacrobia	o__unclassified_k__Hacrobia	f__unclassified_k__Hacrobia	g__unclassified_k__Hacrobia	-	Unknown			0	0	0	0	0	0	0	0	0	0	0	0	0	0	1	0	1	0	0	0	0	1	0	1	0	0	0	0	0	0	0	0	0	0	0	0
d__Eukaryota	k__Opisthokonta	p__unclassified_k__Opisthokonta	c__unclassified_k__Opisthokonta	o__unclassified_k__Opisthokonta	f__unclassified_k__Opisthokonta	g__unclassified_k__Opisthokonta	-	Unknown			8	7	22	15	9	14	10	14	8	15	6	20	8	2	6	6	7	8	39	85	87	66	56	36	36	56	95	14	14	13	7	10	10	37	17	15
d__Eukaryota	k__Rhizaria	p__unclassified_k__Rhizaria	c__unclassified_k__Rhizaria	o__unclassified_k__Rhizaria	f__unclassified_k__Rhizaria	g__unclassified_k__Rhizaria	-	Unknown			0	0	0	0	0	0	0	0	0	0	0	0	0	0	1	0	0	0	0	0	0	0	0	0	0	0	0	0	0	0	0	0	0	0	0	0
d__Eukaryota	k__Stramenopiles	p__unclassified_k__Stramenopiles	c__unclassified_k__Stramenopiles	o__unclassified_k__Stramenopiles	f__unclassified_k__Stramenopiles	g__unclassified_k__Stramenopiles	S	Saprotroph	Wu Xiong et al. 2021	doi.org/10.1016/j.envint.2021.106438	0	4	6	0	0	0	0	0	0	28	14	37	18	28	22	16	40	32	3	3	3	10	0	26	4	4	27	2	0	0	0	1	2	0	0	0
d__Eukaryota	k__Stramenopiles	p__Ochrophyta	c__Bacillariophyta	o__Bacillariophyta_X	f__unclassified_o__Bacillariophyta_X	g__unclassified_o__Bacillariophyta_X	P	Phototroph	Wu Xiong et al. 2021	doi.org/10.1016/j.envint.2021.106438	0	0	0	2	0	0	0	0	0	1	0	0	0	0	0	1	0	0	0	0	0	0	0	0	0	0	0	0	0	1	0	0	0	0	0	0
d__Eukaryota	k__Opisthokonta	p__Choanoflagellida	c__Choanoflagellatea	o__Choanoflagellatea_X	f__unclassified_o__Choanoflagellatea_X	g__unclassified_o__Choanoflagellatea_X	-	Unknown			5	8	18	0	0	1	0	0	0	0	0	0	0	0	0	0	0	0	0	1	2	0	1	0	0	0	5	0	0	0	0	0	1	0	0	0
d__Eukaryota	k__Stramenopiles	p__Ochrophyta	c__Chrysophyceae	o__Chrysophyceae_X	f__unclassified_o__Chrysophyceae_X	g__unclassified_o__Chrysophyceae_X	-	Unknown			0	1	1	1	1	0	1	0	3	0	3	4	1	1	1	0	0	0	0	2	0	0	0	0	1	1	0	0	0	0	0	0	0	0	0	2
d__Eukaryota	k__Alveolata	p__Ciliophora	c__CONThreeP	o__CONThreeP_X	f__unclassified_o__CONThreeP_X	g__unclassified_o__CONThreeP_X	-	Unknown			0	0	0	0	0	0	0	0	0	2	0	1	0	1	0	0	0	0	0	1	2	0	0	0	0	0	0	5	4	8	0	3	2	3	0	1
d__Eukaryota	k__Amoebozoa	p__Lobosa	c__Tubulinea	o__Euamoebida	f__unclassified_o__Euamoebida	g__unclassified_o__Euamoebida	-	Unknown			0	0	0	2	4	3	0	0	0	0	0	0	0	0	0	0	0	0	0	0	0	0	0	0	0	0	0	0	0	0	0	0	0	0	0	0
d__Eukaryota	k__Rhizaria	p__Cercozoa	c__Filosa-Imbricatea	o__Euglyphida	f__unclassified_o__Euglyphida	g__unclassified_o__Euglyphida	-	Unknown	Wu Xiong et al. 2021	doi.org/10.1016/j.envint.2021.106438	0	0	0	0	0	1	0	2	1	0	0	0	0	0	0	0	0	0	0	0	0	0	0	0	0	0	0	0	0	0	0	0	0	0	0	0
d__Eukaryota	k__Rhizaria	p__Cercozoa	c__Filosa-Imbricatea	o__Filosa-Imbricatea_X	f__unclassified_o__Filosa-Imbricatea_X	g__unclassified_o__Filosa-Imbricatea_X	-	Unknown	Wu Xiong et al. 2021	doi.org/10.1016/j.envint.2021.106438	0	0	0	1	0	0	1	1	0	0	0	0	0	0	0	0	0	0	0	0	0	0	0	0	0	0	0	0	0	0	0	0	0	0	0	0
d__Eukaryota	k__Rhizaria	p__Cercozoa	c__Filosa-Sarcomonadea	o__Glissomonadida	f__unclassified_o__Glissomonadida	g__unclassified_o__Glissomonadida	-	Unknown	Wu Xiong et al. 2021	doi.org/10.1016/j.envint.2021.106438	0	0	0	0	0	0	0	1	0	0	0	0	0	1	0	0	0	0	0	0	0	0	0	0	0	1	0	0	0	0	0	0	0	1	0	0
d__Eukaryota	k__Alveolata	p__Ciliophora	c__Oligohymenophorea	o__Hymenostomatia	f__unclassified_o__Hymenostomatia	g__unclassified_o__Hymenostomatia	-	Unknown	Wu Xiong et al. 2021	doi.org/10.1016/j.envint.2021.106438	0	1	0	0	0	0	0	0	0	0	0	0	0	0	0	0	0	0	0	0	0	0	0	0	0	0	0	0	0	0	0	0	0	0	0	0
d__Eukaryota	k__Alveolata	p__Ciliophora	c__Spirotrichea	o__Hypotrichia	f__unclassified_o__Hypotrichia	g__unclassified_o__Hypotrichia	-	Unknown	Wu Xiong et al. 2021	doi.org/10.1016/j.envint.2021.106438	0	0	0	0	0	0	0	0	0	0	0	1	0	1	0	1	3	0	0	0	0	0	0	0	0	0	0	0	0	0	0	0	1	0	0	0
d__Eukaryota	k__Alveolata	p__Apicomplexa	c__Gregarinomorphea	o__Neogregarinorida	f__unclassified_o__Neogregarinorida	g__unclassified_o__Neogregarinorida	H-P	Parasite	Anton M. Potapov et al. 2022	doi: 10.1111/brv.12832	0	0	0	0	0	0	0	0	0	0	0	2	2	0	0	0	0	0	0	0	0	0	0	0	0	0	0	0	0	0	0	0	0	0	0	0
d__Eukaryota	k__Stramenopiles	p__Pseudofungi	c__Oomycota	o__Oomycota_X	f__unclassified_o__Oomycota_X	g__unclassified_o__Oomycota_X	-	Unknown			1	0	0	0	0	1	0	0	0	0	0	0	0	0	2	0	0	0	0	0	2	0	0	0	0	0	0	0	0	0	0	0	0	0	0	0
d__Eukaryota	k__Rhizaria	p__Cercozoa	c__Filosa-Sarcomonadea	o__Pansomonadida	f__unclassified_o__Pansomonadida	g__unclassified_o__Pansomonadida	-	Unknown			0	0	0	0	3	0	0	0	0	0	0	0	0	0	0	0	0	0	0	0	0	0	0	0	0	0	0	0	0	0	0	0	0	0	0	0
d__Eukaryota	k__Alveolata	p__Dinoflagellata	c__Dinophyceae	o__Peridiniales	f__unclassified_o__Peridiniales	g__unclassified_o__Peridiniales	-	Unknown			0	0	0	0	0	0	0	0	0	0	2	0	0	0	0	0	1	0	0	0	0	0	0	0	0	0	0	0	0	0	0	0	0	0	0	0
d__Eukaryota	k__Alveolata	p__Ciliophora	c__Oligohymenophorea	o__Peritrichia_2	f__unclassified_o__Peritrichia_2	g__unclassified_o__Peritrichia_2	-	Unknown	Wu Xiong et al. 2021	doi.org/10.1016/j.envint.2021.106438	0	0	0	0	0	0	0	0	0	0	0	0	0	0	1	0	0	0	0	0	0	0	0	0	0	0	0	0	1	0	0	0	0	0	0	0
d__Eukaryota	k__Hacrobia	p__Centroheliozoa	c__Centroheliozoa_X	o__Pterocystida	f__unclassified_o__Pterocystida	g__unclassified_o__Pterocystida	R/A/B	Predator	Wu Xiong et al. 2017	10.1038/ismej.2017.171	0	3	2	3	3	9	13	14	8	3	6	5	7	8	7	5	2	0	0	4	1	2	5	0	0	0	0	6	4	2	0	0	3	0	0	0
d__Eukaryota	k__Archaeplastida	p__Chlorophyta	c__Chlorophyceae	o__Sphaeropleales	f__unclassified_o__Sphaeropleales	g__unclassified_o__Sphaeropleales	P	Phototroph	Wu Xiong et al. 2021	doi.org/10.1016/j.envint.2021.106438	1	3	0	3	4	7	3	4	4	1	2	4	2	2	6	0	1	1	67	75	75	174	186	184	167	115	130	41	15	23	39	8	11	7	16	22
d__Eukaryota	k__Rhizaria	p__Cercozoa	c__Endomyxa	o__Vampyrellida	f__unclassified_o__Vampyrellida	g__unclassified_o__Vampyrellida	-	Unknown	Wu Xiong et al. 2021	doi.org/10.1016/j.envint.2021.106438	0	0	0	0	0	0	0	1	1	0	3	0	0	0	0	0	0	0	0	0	0	0	0	0	0	0	0	0	0	0	0	0	0	0	0	0
d__Eukaryota	k__Amoebozoa	p__Conosa	c__Variosea	o__Variosea_X	f__unclassified_o__Variosea_X	g__unclassified_o__Variosea_X	-	Unknown	Wu Xiong et al. 2021	doi.org/10.1016/j.envint.2021.106438	0	0	0	0	0	0	0	0	0	0	1	0	0	0	0	0	0	0	0	0	0	0	0	0	0	0	0	0	0	0	0	0	0	0	0	0
d__Eukaryota	k__Rhizaria	p__Cercozoa	c__unclassified_p__Cercozoa	o__unclassified_p__Cercozoa	f__unclassified_p__Cercozoa	g__unclassified_p__Cercozoa	-	Unknown			2	4	7	13	16	25	219	103	58	6	7	10	38	32	58	18	5	4	4	9	9	18	40	11	3	18	9	8	3	14	17	28	38	8	87	14
d__Eukaryota	k__Archaeplastida	p__Chlorophyta	c__unclassified_p__Chlorophyta	o__unclassified_p__Chlorophyta	f__unclassified_p__Chlorophyta	g__unclassified_p__Chlorophyta	P	Phototroph	Wu Xiong et al. 2021	doi.org/10.1016/j.envint.2021.106438	24	8	3	13	10	11	12	9	8	0	2	1	2	0	1	0	0	0	0	0	1	1	0	0	0	0	0	6	2	2	1	1	1	11	4	1
d__Eukaryota	k__Alveolata	p__Ciliophora	c__unclassified_p__Ciliophora	o__unclassified_p__Ciliophora	f__unclassified_p__Ciliophora	g__unclassified_p__Ciliophora	-	Unknown	Wu Xiong et al. 2021	doi.org/10.1016/j.envint.2021.106438	1	0	0	33	7	10	0	2	0	1	2	0	6	7	3	2	0	1	0	0	0	0	0	0	0	0	0	0	0	0	0	0	0	0	0	0
d__Eukaryota	k__Amoebozoa	p__Lobosa	c__unclassified_p__Lobosa	o__unclassified_p__Lobosa	f__unclassified_p__Lobosa	g__unclassified_p__Lobosa	-	Unknown	Wu Xiong et al. 2021	doi.org/10.1016/j.envint.2021.106438	0	0	0	0	0	0	0	1	0	0	0	0	0	0	0	0	0	0	0	0	0	0	0	0	0	0	0	0	0	0	0	0	0	0	0	0
d__Eukaryota	k__Stramenopiles	p__Ochrophyta	c__unclassified_p__Ochrophyta	o__unclassified_p__Ochrophyta	f__unclassified_p__Ochrophyta	g__unclassified_p__Ochrophyta	-	Unknown			1	0	0	0	0	0	0	0	0	11	12	7	44	62	51	32	38	58	0	1	0	1	1	0	0	2	2	6	8	8	2	10	11	5	8	4
d__Eukaryota	k__Alveolata	p__Ciliophora	c__Spirotrichea	o__Hypotrichia	f__Urostylidae	g__Uroleptus	B	Predator	JAMES R. PRATT et al. 1985	10.1111/j.1550-7408.1985.tb04037.x	1	1	3	0	2	10	26	19	31	19	19	5	19	5	18	130	60	143	0	0	0	0	0	0	0	0	0	0	0	0	0	0	0	0	0	0
d__Eukaryota	k__Alveolata	p__Ciliophora	c__CONThreeP	o__CONThreeP_X	f__Urotrichidae	g__Urotricha	B	Predator	JAMES R. PRATT et al. 1985	10.1111/j.1550-7408.1985.tb04037.x	2	0	1	1	0	1	0	0	0	3	0	2	0	1	0	1	3	0	5	5	9	2	4	4	1	1	4	0	0	0	0	0	0	0	0	0
d__Eukaryota	k__Excavata	p__Discoba	c__Heterolobosea	o__Tetramitia_V	f__Vahlkampfiidae_V	g__Vahlkampfia	B	Predator			0	0	0	0	0	0	0	0	0	1	0	0	0	0	0	0	0	0	0	2	1	1	0	1	1	0	0	4	14	3	3	12	1	17	0	0
d__Eukaryota	k__Rhizaria	p__Cercozoa	c__Endomyxa	o__Vampyrellida	f__Vampyrellidae	g__Vampyrella	B	Predator	JAMES R. PRATT et al. 1985	10.1111/j.1550-7408.1985.tb04037.x	1	0	0	0	0	0	0	0	0	0	1	0	0	0	1	0	0	0	1	0	0	0	0	0	0	0	0	0	0	0	0	0	0	0	0	0
d__Eukaryota	k__Rhizaria	p__Cercozoa	c__Endomyxa	o__Vampyrellida	f__Vampyrellida_X	g__Vampyrellida_XX	R/A/B	Predator	Wu Xiong et al. 2017	10.1038/ismej.2017.171	0	0	0	0	0	1	1	0	1	0	0	0	1	1	2	0	0	0	0	0	0	0	0	0	0	0	0	0	0	0	0	0	0	0	0	0
d__Eukaryota	k__Amoebozoa	p__Lobosa	c__Discosea-Flabellinia	o__Vannellida	f__Vannellidae	g__Vannella	B	Predator	JAMES R. PRATT et al. 1985	10.1111/j.1550-7408.1985.tb04037.x	0	0	0	0	0	0	0	0	0	0	0	0	0	0	0	0	0	0	0	0	0	0	0	0	0	0	0	5	5	4	0	1	0	1	2	0
d__Eukaryota	k__Amoebozoa	p__Lobosa	c__Discosea-Flabellinia	o__Vannellida	f__Vannellidae	g__Vannellidae_X	-	Unknown			0	0	0	0	0	0	0	0	0	0	0	0	0	1	0	0	0	0	0	0	0	0	0	0	0	0	0	1	0	0	0	0	0	0	0	0
d__Eukaryota	k__Amoebozoa	p__Lobosa	c__Tubulinea	o__Echinamoebida	f__Vermamoebidae	g__Vermamoeba	B	Predator	I Pagnie et al. 2017	10.1016/j.micpath.2015.02.006	0	0	0	0	0	0	0	0	0	1	0	0	0	0	0	1	0	0	0	0	0	0	0	0	0	0	0	0	0	0	0	0	0	0	0	0
d__Eukaryota	k__Amoebozoa	p__Lobosa	c__Discosea-Flabellinia	o__Dactylopodida	f__Vexilliferidae	g__Vexillifera	B	Predator	JAMES R. PRATT et al. 1985	10.1111/j.1550-7408.1985.tb04037.x	0	0	0	0	0	0	0	0	0	0	0	0	0	0	0	0	0	0	0	0	0	0	0	0	0	0	0	2	0	1	0	1	2	0	0	0
d__Eukaryota	k__Rhizaria	p__Cercozoa	c__Filosa-Sarcomonadea	o__Glissomonadida	f__Allapsidae	g__Viridiraptor	R/A	Predator	Alexis T. Howe et al. 2009	10.1016/j.protis.2008.11.007	0	0	1	1	4	6	2	9	6	0	0	0	2	1	0	0	0	0	0	1	0	0	0	0	0	0	0	2	0	0	0	1	46	0	1	1
d__Eukaryota	k__Alveolata	p__Ciliophora	c__Oligohymenophorea	o__Peritrichia_2	f__Sessilida	g__Vorticella	B	Predator	JAMES R. PRATT et al. 1985	10.1111/j.1550-7408.1985.tb04037.x	49	40	35	13	2	7	1	7	1	66	36	38	68	52	57	127	63	91	331	345	267	421	421	368	755	662	806	42	5	4	49	29	35	229	161	234
d__Eukaryota	k__Amoebozoa	p__Conosa	c__Variosea	o__ATCC50593-Flamella-WIM80-lineage	f__WIM80-lineage	g__WIM80-lineage_X	-	Unknown	Wu Xiong et al. 2021	doi.org/10.1016/j.envint.2021.106438	0	0	0	0	0	0	0	0	0	0	0	0	0	0	0	0	0	0	0	0	0	0	0	0	0	0	0	0	0	0	0	29	0	0	0	0
d__Eukaryota	k__Alveolata	p__Apicomplexa	c__Gregarinomorphea	o__Neogregarinorida	f__Stylocephalidae	g__Xiphocephalus	H-P	Parasite	Anton M. Potapov et al. 2022	doi: 10.1111/brv.12832	0	0	0	0	0	0	0	0	0	0	0	0	0	0	0	0	0	0	0	0	0	0	0	0	0	0	0	0	0	0	0	0	0	0	0	3

## Sheet: TABLE S3
TABLE S3 The adjacency matrix of pairwise interactions in microbial food webs(Spirng).
	Agla	Bacteria	Centroheliozoa_XXXX	Cercomonas	Litostomatea_XXX	Protaspa-lineage_X	Pseudodifflugiidae_X	Rhogostoma	Rhogostoma-lineage_X	unclassified_o__Pterocystida	Vampyrellida_XX	Viridiraptor	Askenasia	Filamoeba	Leptophryidae_X	Leptophrys	Tubulinea_XXX	Ochromonas	Paraphysomonas	Allantion	Allovahlkampfia	Ancyromonas	Aspidisca	Bodomorpha	Carchesium	Codosiga	Cyclidium_3	Cyrtolophosis	Flamella	Glaucomidae_X	Group-Te	Halteriidae_X	Heterophrys	Limnofila	Limnofilidae_X	MAST-12_XXX	Micronuclearia	Monas	Monosiga	Nolandellidae_X	Oxytricha	Paracercomonas	Penardia-lineage_X	Peregrinia	Pleuronema	Pleuronematida_X	Poteriospumella	Pseudopedinella	Sandona
Agla	0	0	1	1	1	1	1	1	1	1	1	1	1	1	1	1	1	1	1	0	0	0	0	0	0	0	0	0	0	0	0	0	0	0	0	0	0	0	0	0	0	0	0	0	0	0	0	0	0
Bacteria	0	0	1	1	1	0	0	1	1	1	1	0	0	1	1	1	1	0	1	1	1	1	1	1	1	1	1	1	1	1	1	1	1	1	1	1	1	1	1	1	1	1	1	1	1	1	1	1	1
Centroheliozoa_XXXX	0	0	0	1	1	1	1	1	1	1	1	1	0	0	0	0	0	0	0	0	0	0	0	0	0	0	0	0	0	0	0	0	0	0	0	0	0	0	0	0	0	0	0	0	0	0	0	0	0
Cercomonas	0	0	1	0	1	1	1	1	1	1	1	1	0	0	0	0	0	0	0	0	0	0	0	0	0	0	0	0	0	0	0	0	0	0	0	0	0	0	0	0	0	0	0	0	0	0	0	0	0
Litostomatea_XXX	0	0	1	1	0	1	1	1	1	1	1	1	0	0	0	0	0	0	0	0	0	0	0	0	0	0	0	0	0	0	0	0	0	0	0	0	0	0	0	0	0	0	0	0	0	0	0	0	0
Protaspa-lineage_X	0	0	1	1	1	0	1	1	1	1	1	1	0	0	0	0	0	0	0	0	0	0	0	0	0	0	0	0	0	0	0	0	0	0	0	0	0	0	0	0	0	0	0	0	0	0	0	0	0
Pseudodifflugiidae_X	0	0	1	1	1	1	0	1	1	1	1	1	0	0	0	0	0	0	0	0	0	0	0	0	0	0	0	0	0	0	0	0	0	0	0	0	0	0	0	0	0	0	0	0	0	0	0	0	0
Rhogostoma	0	0	1	1	1	1	1	0	1	1	1	1	0	0	0	0	0	0	0	0	0	0	0	0	0	0	0	0	0	0	0	0	0	0	0	0	0	0	0	0	0	0	0	0	0	0	0	0	0
Rhogostoma-lineage_X	0	0	1	1	1	1	1	1	0	1	1	1	0	0	0	0	0	0	0	0	0	0	0	0	0	0	0	0	0	0	0	0	0	0	0	0	0	0	0	0	0	0	0	0	0	0	0	0	0
unclassified_o__Pterocystida	0	0	1	1	1	1	1	1	1	0	1	1	0	0	0	0	0	0	0	0	0	0	0	0	0	0	0	0	0	0	0	0	0	0	0	0	0	0	0	0	0	0	0	0	0	0	0	0	0
Vampyrellida_XX	0	0	1	1	1	1	1	1	1	1	0	1	0	0	0	0	0	0	0	0	0	0	0	0	0	0	0	0	0	0	0	0	0	0	0	0	0	0	0	0	0	0	0	0	0	0	0	0	0
Viridiraptor	0	0	1	1	1	1	1	1	1	1	1	0	0	0	0	0	0	0	0	0	0	0	0	0	0	0	0	0	0	0	0	0	0	0	0	0	0	0	0	0	0	0	0	0	0	0	0	0	0
Askenasia	0	0	1	1	1	1	1	1	1	1	1	1	0	0	0	0	0	0	0	0	0	0	0	0	0	0	0	0	0	0	0	0	0	0	0	0	0	0	0	0	0	0	0	0	0	0	0	0	0
Filamoeba	0	0	1	1	1	1	1	1	1	1	1	1	0	0	0	0	0	0	0	0	0	0	0	0	0	0	0	0	0	0	0	0	0	0	0	0	0	0	0	0	0	0	0	0	0	0	0	0	0
Leptophryidae_X	0	0	1	1	1	1	1	1	1	1	1	1	0	0	0	0	0	0	0	0	0	0	0	0	0	0	0	0	0	0	0	0	0	0	0	0	0	0	0	0	0	0	0	0	0	0	0	0	0
Leptophrys	0	0	1	1	1	1	1	1	1	1	1	1	0	0	0	0	0	0	0	0	0	0	0	0	0	0	0	0	0	0	0	0	0	0	0	0	0	0	0	0	0	0	0	0	0	0	0	0	0
Tubulinea_XXX	0	0	1	1	1	1	1	1	1	1	1	1	0	0	0	0	0	0	0	0	0	0	0	0	0	0	0	0	0	0	0	0	0	0	0	0	0	0	0	0	0	0	0	0	0	0	0	0	0
Ochromonas	0	0	1	1	1	1	1	1	1	1	1	1	0	0	0	0	0	0	0	0	0	0	0	0	0	0	0	0	0	0	0	0	0	0	0	0	0	0	0	0	0	0	0	0	0	0	0	0	0
Paraphysomonas	0	0	1	1	1	1	1	1	1	1	1	1	0	0	0	0	0	0	0	0	0	0	0	0	0	0	0	0	0	0	0	0	0	0	0	0	0	0	0	0	0	0	0	0	0	0	0	0	0
Allantion	0	0	1	1	1	1	1	1	1	1	1	1	0	0	0	0	0	0	0	0	0	0	0	0	0	0	0	0	0	0	0	0	0	0	0	0	0	0	0	0	0	0	0	0	0	0	0	0	0
Allovahlkampfia	0	0	1	1	1	1	1	1	1	1	1	1	0	0	0	0	0	0	0	0	0	0	0	0	0	0	0	0	0	0	0	0	0	0	0	0	0	0	0	0	0	0	0	0	0	0	0	0	0
Ancyromonas	0	0	1	1	1	1	1	1	1	1	1	1	0	0	0	0	0	0	0	0	0	0	0	0	0	0	0	0	0	0	0	0	0	0	0	0	0	0	0	0	0	0	0	0	0	0	0	0	0
Aspidisca	0	0	1	1	1	1	1	1	1	1	1	1	0	0	0	0	0	0	0	0	0	0	0	0	0	0	0	0	0	0	0	0	0	0	0	0	0	0	0	0	0	0	0	0	0	0	0	0	0
Bodomorpha	0	0	1	1	1	1	1	1	1	1	1	1	0	0	0	0	0	0	0	0	0	0	0	0	0	0	0	0	0	0	0	0	0	0	0	0	0	0	0	0	0	0	0	0	0	0	0	0	0
Carchesium	0	0	1	1	1	1	1	1	1	1	1	1	0	0	0	0	0	0	0	0	0	0	0	0	0	0	0	0	0	0	0	0	0	0	0	0	0	0	0	0	0	0	0	0	0	0	0	0	0
Codosiga	0	0	1	1	1	1	1	1	1	1	1	1	0	0	0	0	0	0	0	0	0	0	0	0	0	0	0	0	0	0	0	0	0	0	0	0	0	0	0	0	0	0	0	0	0	0	0	0	0
Cyclidium_3	0	0	1	1	1	1	1	1	1	1	1	1	0	0	0	0	0	0	0	0	0	0	0	0	0	0	0	0	0	0	0	0	0	0	0	0	0	0	0	0	0	0	0	0	0	0	0	0	0
Cyrtolophosis	0	0	1	1	1	1	1	1	1	1	1	1	0	0	0	0	0	0	0	0	0	0	0	0	0	0	0	0	0	0	0	0	0	0	0	0	0	0	0	0	0	0	0	0	0	0	0	0	0
Flamella	0	0	1	1	1	1	1	1	1	1	1	1	0	0	0	0	0	0	0	0	0	0	0	0	0	0	0	0	0	0	0	0	0	0	0	0	0	0	0	0	0	0	0	0	0	0	0	0	0
Glaucomidae_X	0	0	1	1	1	1	1	1	1	1	1	1	0	0	0	0	0	0	0	0	0	0	0	0	0	0	0	0	0	0	0	0	0	0	0	0	0	0	0	0	0	0	0	0	0	0	0	0	0
Group-Te	0	0	1	1	1	1	1	1	1	1	1	1	0	0	0	0	0	0	0	0	0	0	0	0	0	0	0	0	0	0	0	0	0	0	0	0	0	0	0	0	0	0	0	0	0	0	0	0	0
Halteriidae_X	0	0	1	1	1	1	1	1	1	1	1	1	0	0	0	0	0	0	0	0	0	0	0	0	0	0	0	0	0	0	0	0	0	0	0	0	0	0	0	0	0	0	0	0	0	0	0	0	0
Heterophrys	0	0	1	1	1	1	1	1	1	1	1	1	0	0	0	0	0	0	0	0	0	0	0	0	0	0	0	0	0	0	0	0	0	0	0	0	0	0	0	0	0	0	0	0	0	0	0	0	0
Limnofila	0	0	1	1	1	1	1	1	1	1	1	1	0	0	0	0	0	0	0	0	0	0	0	0	0	0	0	0	0	0	0	0	0	0	0	0	0	0	0	0	0	0	0	0	0	0	0	0	0
Limnofilidae_X	0	0	1	1	1	1	1	1	1	1	1	1	0	0	0	0	0	0	0	0	0	0	0	0	0	0	0	0	0	0	0	0	0	0	0	0	0	0	0	0	0	0	0	0	0	0	0	0	0
MAST-12_XXX	0	0	1	1	1	1	1	1	1	1	1	1	0	0	0	0	0	0	0	0	0	0	0	0	0	0	0	0	0	0	0	0	0	0	0	0	0	0	0	0	0	0	0	0	0	0	0	0	0
Micronuclearia	0	0	1	1	1	1	1	1	1	1	1	1	0	0	0	0	0	0	0	0	0	0	0	0	0	0	0	0	0	0	0	0	0	0	0	0	0	0	0	0	0	0	0	0	0	0	0	0	0
Monas	0	0	1	1	1	1	1	1	1	1	1	1	0	0	0	0	0	0	0	0	0	0	0	0	0	0	0	0	0	0	0	0	0	0	0	0	0	0	0	0	0	0	0	0	0	0	0	0	0
Monosiga	0	0	1	1	1	1	1	1	1	1	1	1	0	0	0	0	0	0	0	0	0	0	0	0	0	0	0	0	0	0	0	0	0	0	0	0	0	0	0	0	0	0	0	0	0	0	0	0	0
Nolandellidae_X	0	0	1	1	1	1	1	1	1	1	1	1	0	0	0	0	0	0	0	0	0	0	0	0	0	0	0	0	0	0	0	0	0	0	0	0	0	0	0	0	0	0	0	0	0	0	0	0	0
Oxytricha	0	0	1	1	1	1	1	1	1	1	1	1	0	0	0	0	0	0	0	0	0	0	0	0	0	0	0	0	0	0	0	0	0	0	0	0	0	0	0	0	0	0	0	0	0	0	0	0	0
Paracercomonas	0	0	1	1	1	1	1	1	1	1	1	1	0	0	0	0	0	0	0	0	0	0	0	0	0	0	0	0	0	0	0	0	0	0	0	0	0	0	0	0	0	0	0	0	0	0	0	0	0
Penardia-lineage_X	0	0	1	1	1	1	1	1	1	1	1	1	0	0	0	0	0	0	0	0	0	0	0	0	0	0	0	0	0	0	0	0	0	0	0	0	0	0	0	0	0	0	0	0	0	0	0	0	0
Peregrinia	0	0	1	1	1	1	1	1	1	1	1	1	0	0	0	0	0	0	0	0	0	0	0	0	0	0	0	0	0	0	0	0	0	0	0	0	0	0	0	0	0	0	0	0	0	0	0	0	0
Pleuronema	0	0	1	1	1	1	1	1	1	1	1	1	0	0	0	0	0	0	0	0	0	0	0	0	0	0	0	0	0	0	0	0	0	0	0	0	0	0	0	0	0	0	0	0	0	0	0	0	0
Pleuronematida_X	0	0	1	1	1	1	1	1	1	1	1	1	0	0	0	0	0	0	0	0	0	0	0	0	0	0	0	0	0	0	0	0	0	0	0	0	0	0	0	0	0	0	0	0	0	0	0	0	0
Poteriospumella	0	0	1	1	1	1	1	1	1	1	1	1	0	0	0	0	0	0	0	0	0	0	0	0	0	0	0	0	0	0	0	0	0	0	0	0	0	0	0	0	0	0	0	0	0	0	0	0	0
Pseudopedinella	0	0	1	1	1	1	1	1	1	1	1	1	0	0	0	0	0	0	0	0	0	0	0	0	0	0	0	0	0	0	0	0	0	0	0	0	0	0	0	0	0	0	0	0	0	0	0	0	0
Sandona	0	0	1	1	1	1	1	1	1	1	1	1	0	0	0	0	0	0	0	0	0	0	0	0	0	0	0	0	0	0	0	0	0	0	0	0	0	0	0	0	0	0	0	0	0	0	0	0	0
Sandonidae_X	0	0	1	1	1	1	1	1	1	1	1	1	0	0	0	0	0	0	0	0	0	0	0	0	0	0	0	0	0	0	0	0	0	0	0	0	0	0	0	0	0	0	0	0	0	0	0	0	0
Spongomonas	0	0	1	1	1	1	1	1	1	1	1	1	0	0	0	0	0	0	0	0	0	0	0	0	0	0	0	0	0	0	0	0	0	0	0	0	0	0	0	0	0	0	0	0	0	0	0	0	0
Spumella	0	0	1	1	1	1	1	1	1	1	1	1	0	0	0	0	0	0	0	0	0	0	0	0	0	0	0	0	0	0	0	0	0	0	0	0	0	0	0	0	0	0	0	0	0	0	0	0	0
Teretomonas	0	0	1	1	1	1	1	1	1	1	1	1	0	0	0	0	0	0	0	0	0	0	0	0	0	0	0	0	0	0	0	0	0	0	0	0	0	0	0	0	0	0	0	0	0	0	0	0	0
Tremula	0	0	1	1	1	1	1	1	1	1	1	1	0	0	0	0	0	0	0	0	0	0	0	0	0	0	0	0	0	0	0	0	0	0	0	0	0	0	0	0	0	0	0	0	0	0	0	0	0
Trochilia	0	0	1	1	1	1	1	1	1	1	1	1	0	0	0	0	0	0	0	0	0	0	0	0	0	0	0	0	0	0	0	0	0	0	0	0	0	0	0	0	0	0	0	0	0	0	0	0	0
Uroleptus	0	0	1	1	1	1	1	1	1	1	1	1	0	0	0	0	0	0	0	0	0	0	0	0	0	0	0	0	0	0	0	0	0	0	0	0	0	0	0	0	0	0	0	0	0	0	0	0	0
Urotricha	0	0	1	1	1	1	1	1	1	1	1	1	0	0	0	0	0	0	0	0	0	0	0	0	0	0	0	0	0	0	0	0	0	0	0	0	0	0	0	0	0	0	0	0	0	0	0	0	0
Vampyrella	0	0	1	1	1	1	1	1	1	1	1	1	0	0	0	0	0	0	0	0	0	0	0	0	0	0	0	0	0	0	0	0	0	0	0	0	0	0	0	0	0	0	0	0	0	0	0	0	0
Vorticella	0	0	1	1	1	1	1	1	1	1	1	1	0	0	0	0	0	0	0	0	0	0	0	0	0	0	0	0	0	0	0	0	0	0	0	0	0	0	0	0	0	0	0	0	0	0	0	0	0
Hartmannella	0	0	1	1	1	1	1	1	1	1	1	1	0	0	0	0	0	0	0	0	0	0	0	0	0	0	0	0	0	0	0	0	0	0	0	0	0	0	0	0	0	0	0	0	0	0	0	0	0
Paramecium	0	0	1	1	1	1	1	1	1	1	1	1	0	0	0	0	0	0	0	0	0	0	0	0	0	0	0	0	0	0	0	0	0	0	0	0	0	0	0	0	0	0	0	0	0	0	0	0	0
Cryptomonas	0	0	1	1	1	1	1	1	1	1	1	1	0	0	0	0	0	0	0	0	0	0	0	0	0	0	0	0	0	0	0	0	0	0	0	0	0	0	0	0	0	0	0	0	0	0	0	0	0
Colpoda	0	0	1	1	1	1	1	1	1	1	1	1	0	0	0	0	0	0	0	0	0	0	0	0	0	0	0	0	0	0	0	0	0	0	0	0	0	0	0	0	0	0	0	0	0	0	0	0	0
Tintinnidium	0	0	1	1	1	1	1	1	1	1	1	1	0	0	0	0	0	0	0	0	0	0	0	0	0	0	0	0	0	0	0	0	0	0	0	0	0	0	0	0	0	0	0	0	0	0	0	0	0
Ceratium	0	0	1	1	1	1	1	1	1	1	1	1	0	0	0	0	0	0	0	0	0	0	0	0	0	0	0	0	0	0	0	0	0	0	0	0	0	0	0	0	0	0	0	0	0	0	0	0	0
Capsellina	0	0	1	1	1	1	1	1	1	1	1	1	0	0	0	0	0	0	0	0	0	0	0	0	0	0	0	0	0	0	0	0	0	0	0	0	0	0	0	0	0	0	0	0	0	0	0	0	0
Fungi	0	0	0	1	0	0	0	0	0	0	0	0	0	0	0	0	0	0	0	0	0	0	0	0	0	0	0	0	0	0	0	0	0	0	0	0	0	0	0	0	0	0	0	0	0	0	0	0	0
Detritus	0	1	0	0	0	0	0	0	0	0	0	0	0	0	0	0	0	0	0	0	0	0	0	0	0	0	0	0	0	0	0	0	0	0	0	0	0	0	0	0	0	0	0	0	0	0	0	0	0
DOM	0	1	0	0	0	0	0	0	0	0	0	0	0	0	0	0	0	0	0	0	0	0	0	0	0	0	0	0	0	0	0	0	0	0	0	0	0	0	0	0	0	0	0	0	0	0	0	0	0
[truncated: 20 more columns]

## Sheet: TABLE S4
TABLE S4 The adjacency matrix of pairwise interactions in microbial food webs(Summer)
	Agla	Bacteria	Cercomonas	Climacostomum	Euglyphida_XX	Hemiophrys	Litostomatea_XXX	Pseudodifflugiidae_X	Raphidiophrys	Rhogostoma-lineage_X	Tokophrya	unclassified_o__Pterocystida	Vampyrellida_XX	Viridiraptor	Diphylleia	Nassulida_X	Chilodonellidae_X	Chrysochromulina	Filamoeba	Leptophryidae_X	Leptophrys	Tubulinea_XXX	Ochromonas	Allovahlkampfia	Ancyromonas	Aspidisca	Bodomorpha	Carchesium	Chromulinospumella	Codosiga	Cyclidium_3	Cyrtolophosis	Flamella	Glissomonadida_XX	Group-Te	Halteriidae_X	Heterophrys	Limnofila	Limnofilidae_X	Micronuclearia	Monas	Nolandellidae_X	Oligohymenophorea_XXX	Paracercomonas	Penardia-lineage_X	Poteriospumella	Sandona	Spongomonadidae_X	Spumella
Agla	0	0	1	1	0	0	1	1	1	1	0	1	1	1	1	1	1	1	1	1	1	1	1	0	0	0	0	0	0	0	0	0	0	0	0	0	0	0	0	0	0	0	0	0	0	0	0	0	0
Bacteria	0	0	1	1	1	1	1	0	0	1	0	1	1	0	0	0	1	1	1	1	1	1	0	1	1	1	1	1	1	1	1	1	1	1	1	1	1	1	1	1	1	1	1	1	1	1	1	1	1
Cercomonas	0	0	0	1	1	1	1	1	1	1	1	1	1	1	0	0	0	0	0	0	0	0	0	0	0	0	0	0	0	0	0	0	0	0	0	0	0	0	0	0	0	0	0	0	0	0	0	0	0
Climacostomum	0	0	1	0	1	1	1	1	1	1	1	1	1	1	0	0	0	0	0	0	0	0	0	0	0	0	0	0	0	0	0	0	0	0	0	0	0	0	0	0	0	0	0	0	0	0	0	0	0
Euglyphida_XX	0	0	1	1	0	1	1	1	1	1	1	1	1	1	0	0	0	0	0	0	0	0	0	0	0	0	0	0	0	0	0	0	0	0	0	0	0	0	0	0	0	0	0	0	0	0	0	0	0
Hemiophrys	0	0	1	1	1	0	1	1	1	1	1	1	1	1	0	0	0	0	0	0	0	0	0	0	0	0	0	0	0	0	0	0	0	0	0	0	0	0	0	0	0	0	0	0	0	0	0	0	0
Litostomatea_XXX	0	0	1	1	1	1	0	1	1	1	1	1	1	1	0	0	0	0	0	0	0	0	0	0	0	0	0	0	0	0	0	0	0	0	0	0	0	0	0	0	0	0	0	0	0	0	0	0	0
Pseudodifflugiidae_X	0	0	1	1	1	1	1	0	1	1	1	1	1	1	0	0	0	0	0	0	0	0	0	0	0	0	0	0	0	0	0	0	0	0	0	0	0	0	0	0	0	0	0	0	0	0	0	0	0
Raphidiophrys	0	0	1	1	1	1	1	1	0	1	1	1	1	1	0	0	0	0	0	0	0	0	0	0	0	0	0	0	0	0	0	0	0	0	0	0	0	0	0	0	0	0	0	0	0	0	0	0	0
Rhogostoma-lineage_X	0	0	1	1	1	1	1	1	1	0	1	1	1	1	0	0	0	0	0	0	0	0	0	0	0	0	0	0	0	0	0	0	0	0	0	0	0	0	0	0	0	0	0	0	0	0	0	0	0
Tokophrya	0	0	1	1	1	1	1	1	1	1	0	1	1	1	0	0	0	0	0	0	0	0	0	0	0	0	0	0	0	0	0	0	0	0	0	0	0	0	0	0	0	0	0	0	0	0	0	0	0
unclassified_o__Pterocystida	0	0	1	1	1	1	1	1	1	1	1	0	1	1	0	0	0	0	0	0	0	0	0	0	0	0	0	0	0	0	0	0	0	0	0	0	0	0	0	0	0	0	0	0	0	0	0	0	0
Vampyrellida_XX	0	0	1	1	1	1	1	1	1	1	1	1	0	1	0	0	0	0	0	0	0	0	0	0	0	0	0	0	0	0	0	0	0	0	0	0	0	0	0	0	0	0	0	0	0	0	0	0	0
Viridiraptor	0	0	1	1	1	1	1	1	1	1	1	1	1	0	0	0	0	0	0	0	0	0	0	0	0	0	0	0	0	0	0	0	0	0	0	0	0	0	0	0	0	0	0	0	0	0	0	0	0
Diphylleia	0	0	1	1	1	1	1	1	1	1	1	1	1	1	0	0	0	0	0	0	0	0	0	0	0	0	0	0	0	0	0	0	0	0	0	0	0	0	0	0	0	0	0	0	0	0	0	0	0
Nassulida_X	0	0	1	1	1	1	1	1	1	1	1	1	1	1	0	0	0	0	0	0	0	0	0	0	0	0	0	0	0	0	0	0	0	0	0	0	0	0	0	0	0	0	0	0	0	0	0	0	0
Chilodonellidae_X	0	0	1	1	1	1	1	1	1	1	1	1	1	1	0	0	0	0	0	0	0	0	0	0	0	0	0	0	0	0	0	0	0	0	0	0	0	0	0	0	0	0	0	0	0	0	0	0	0
Chrysochromulina	0	0	1	1	1	1	1	1	1	1	1	1	1	1	0	0	0	0	0	0	0	0	0	0	0	0	0	0	0	0	0	0	0	0	0	0	0	0	0	0	0	0	0	0	0	0	0	0	0
Filamoeba	0	0	1	1	1	1	1	1	1	1	1	1	1	1	0	0	0	0	0	0	0	0	0	0	0	0	0	0	0	0	0	0	0	0	0	0	0	0	0	0	0	0	0	0	0	0	0	0	0
Leptophryidae_X	0	0	1	1	1	1	1	1	1	1	1	1	1	1	0	0	0	0	0	0	0	0	0	0	0	0	0	0	0	0	0	0	0	0	0	0	0	0	0	0	0	0	0	0	0	0	0	0	0
Leptophrys	0	0	1	1	1	1	1	1	1	1	1	1	1	1	0	0	0	0	0	0	0	0	0	0	0	0	0	0	0	0	0	0	0	0	0	0	0	0	0	0	0	0	0	0	0	0	0	0	0
Tubulinea_XXX	0	0	1	1	1	1	1	1	1	1	1	1	1	1	0	0	0	0	0	0	0	0	0	0	0	0	0	0	0	0	0	0	0	0	0	0	0	0	0	0	0	0	0	0	0	0	0	0	0
Ochromonas	0	0	1	1	1	1	1	1	1	1	1	1	1	1	0	0	0	0	0	0	0	0	0	0	0	0	0	0	0	0	0	0	0	0	0	0	0	0	0	0	0	0	0	0	0	0	0	0	0
Allovahlkampfia	0	0	1	1	1	1	1	1	1	1	1	1	1	1	0	0	0	0	0	0	0	0	0	0	0	0	0	0	0	0	0	0	0	0	0	0	0	0	0	0	0	0	0	0	0	0	0	0	0
Ancyromonas	0	0	1	1	1	1	1	1	1	1	1	1	1	1	0	0	0	0	0	0	0	0	0	0	0	0	0	0	0	0	0	0	0	0	0	0	0	0	0	0	0	0	0	0	0	0	0	0	0
Aspidisca	0	0	1	1	1	1	1	1	1	1	1	1	1	1	0	0	0	0	0	0	0	0	0	0	0	0	0	0	0	0	0	0	0	0	0	0	0	0	0	0	0	0	0	0	0	0	0	0	0
Bodomorpha	0	0	1	1	1	1	1	1	1	1	1	1	1	1	0	0	0	0	0	0	0	0	0	0	0	0	0	0	0	0	0	0	0	0	0	0	0	0	0	0	0	0	0	0	0	0	0	0	0
Carchesium	0	0	1	1	1	1	1	1	1	1	1	1	1	1	0	0	0	0	0	0	0	0	0	0	0	0	0	0	0	0	0	0	0	0	0	0	0	0	0	0	0	0	0	0	0	0	0	0	0
Chromulinospumella	0	0	1	1	1	1	1	1	1	1	1	1	1	1	0	0	0	0	0	0	0	0	0	0	0	0	0	0	0	0	0	0	0	0	0	0	0	0	0	0	0	0	0	0	0	0	0	0	0
Codosiga	0	0	1	1	1	1	1	1	1	1	1	1	1	1	0	0	0	0	0	0	0	0	0	0	0	0	0	0	0	0	0	0	0	0	0	0	0	0	0	0	0	0	0	0	0	0	0	0	0
Cyclidium_3	0	0	1	1	1	1	1	1	1	1	1	1	1	1	0	0	0	0	0	0	0	0	0	0	0	0	0	0	0	0	0	0	0	0	0	0	0	0	0	0	0	0	0	0	0	0	0	0	0
Cyrtolophosis	0	0	1	1	1	1	1	1	1	1	1	1	1	1	0	0	0	0	0	0	0	0	0	0	0	0	0	0	0	0	0	0	0	0	0	0	0	0	0	0	0	0	0	0	0	0	0	0	0
Flamella	0	0	1	1	1	1	1	1	1	1	1	1	1	1	0	0	0	0	0	0	0	0	0	0	0	0	0	0	0	0	0	0	0	0	0	0	0	0	0	0	0	0	0	0	0	0	0	0	0
Glissomonadida_XX	0	0	1	1	1	1	1	1	1	1	1	1	1	1	0	0	0	0	0	0	0	0	0	0	0	0	0	0	0	0	0	0	0	0	0	0	0	0	0	0	0	0	0	0	0	0	0	0	0
Group-Te	0	0	1	1	1	1	1	1	1	1	1	1	1	1	0	0	0	0	0	0	0	0	0	0	0	0	0	0	0	0	0	0	0	0	0	0	0	0	0	0	0	0	0	0	0	0	0	0	0
Halteriidae_X	0	0	1	1	1	1	1	1	1	1	1	1	1	1	0	0	0	0	0	0	0	0	0	0	0	0	0	0	0	0	0	0	0	0	0	0	0	0	0	0	0	0	0	0	0	0	0	0	0
Heterophrys	0	0	1	1	1	1	1	1	1	1	1	1	1	1	0	0	0	0	0	0	0	0	0	0	0	0	0	0	0	0	0	0	0	0	0	0	0	0	0	0	0	0	0	0	0	0	0	0	0
Limnofila	0	0	1	1	1	1	1	1	1	1	1	1	1	1	0	0	0	0	0	0	0	0	0	0	0	0	0	0	0	0	0	0	0	0	0	0	0	0	0	0	0	0	0	0	0	0	0	0	0
Limnofilidae_X	0	0	1	1	1	1	1	1	1	1	1	1	1	1	0	0	0	0	0	0	0	0	0	0	0	0	0	0	0	0	0	0	0	0	0	0	0	0	0	0	0	0	0	0	0	0	0	0	0
Micronuclearia	0	0	1	1	1	1	1	1	1	1	1	1	1	1	0	0	0	0	0	0	0	0	0	0	0	0	0	0	0	0	0	0	0	0	0	0	0	0	0	0	0	0	0	0	0	0	0	0	0
Monas	0	0	1	1	1	1	1	1	1	1	1	1	1	1	0	0	0	0	0	0	0	0	0	0	0	0	0	0	0	0	0	0	0	0	0	0	0	0	0	0	0	0	0	0	0	0	0	0	0
Nolandellidae_X	0	0	1	1	1	1	1	1	1	1	1	1	1	1	0	0	0	0	0	0	0	0	0	0	0	0	0	0	0	0	0	0	0	0	0	0	0	0	0	0	0	0	0	0	0	0	0	0	0
Oligohymenophorea_XXX	0	0	1	1	1	1	1	1	1	1	1	1	1	1	0	0	0	0	0	0	0	0	0	0	0	0	0	0	0	0	0	0	0	0	0	0	0	0	0	0	0	0	0	0	0	0	0	0	0
Paracercomonas	0	0	1	1	1	1	1	1	1	1	1	1	1	1	0	0	0	0	0	0	0	0	0	0	0	0	0	0	0	0	0	0	0	0	0	0	0	0	0	0	0	0	0	0	0	0	0	0	0
Penardia-lineage_X	0	0	1	1	1	1	1	1	1	1	1	1	1	1	0	0	0	0	0	0	0	0	0	0	0	0	0	0	0	0	0	0	0	0	0	0	0	0	0	0	0	0	0	0	0	0	0	0	0
Poteriospumella	0	0	1	1	1	1	1	1	1	1	1	1	1	1	0	0	0	0	0	0	0	0	0	0	0	0	0	0	0	0	0	0	0	0	0	0	0	0	0	0	0	0	0	0	0	0	0	0	0
Sandona	0	0	1	1	1	1	1	1	1	1	1	1	1	1	0	0	0	0	0	0	0	0	0	0	0	0	0	0	0	0	0	0	0	0	0	0	0	0	0	0	0	0	0	0	0	0	0	0	0
Spongomonadidae_X	0	0	1	1	1	1	1	1	1	1	1	1	1	1	0	0	0	0	0	0	0	0	0	0	0	0	0	0	0	0	0	0	0	0	0	0	0	0	0	0	0	0	0	0	0	0	0	0	0
Spumella	0	0	1	1	1	1	1	1	1	1	1	1	1	1	0	0	0	0	0	0	0	0	0	0	0	0	0	0	0	0	0	0	0	0	0	0	0	0	0	0	0	0	0	0	0	0	0	0	0
Tremula	0	0	1	1	1	1	1	1	1	1	1	1	1	1	0	0	0	0	0	0	0	0	0	0	0	0	0	0	0	0	0	0	0	0	0	0	0	0	0	0	0	0	0	0	0	0	0	0	0
Trochilia	0	0	1	1	1	1	1	1	1	1	1	1	1	1	0	0	0	0	0	0	0	0	0	0	0	0	0	0	0	0	0	0	0	0	0	0	0	0	0	0	0	0	0	0	0	0	0	0	0
Uroleptus	0	0	1	1	1	1	1	1	1	1	1	1	1	1	0	0	0	0	0	0	0	0	0	0	0	0	0	0	0	0	0	0	0	0	0	0	0	0	0	0	0	0	0	0	0	0	0	0	0
Urotricha	0	0	1	1	1	1	1	1	1	1	1	1	1	1	0	0	0	0	0	0	0	0	0	0	0	0	0	0	0	0	0	0	0	0	0	0	0	0	0	0	0	0	0	0	0	0	0	0	0
Vahlkampfia	0	0	1	1	1	1	1	1	1	1	1	1	1	1	0	0	0	0	0	0	0	0	0	0	0	0	0	0	0	0	0	0	0	0	0	0	0	0	0	0	0	0	0	0	0	0	0	0	0
Vampyrella	0	0	1	1	1	1	1	1	1	1	1	1	1	1	0	0	0	0	0	0	0	0	0	0	0	0	0	0	0	0	0	0	0	0	0	0	0	0	0	0	0	0	0	0	0	0	0	0	0
Vermamoeba	0	0	1	1	1	1	1	1	1	1	1	1	1	1	0	0	0	0	0	0	0	0	0	0	0	0	0	0	0	0	0	0	0	0	0	0	0	0	0	0	0	0	0	0	0	0	0	0	0
Vorticella	0	0	1	1	1	1	1	1	1	1	1	1	1	1	0	0	0	0	0	0	0	0	0	0	0	0	0	0	0	0	0	0	0	0	0	0	0	0	0	0	0	0	0	0	0	0	0	0	0
Hartmannella	0	0	1	1	1	1	1	1	1	1	1	1	1	1	0	0	0	0	0	0	0	0	0	0	0	0	0	0	0	0	0	0	0	0	0	0	0	0	0	0	0	0	0	0	0	0	0	0	0
Paramecium	0	0	1	1	1	1	1	1	1	1	1	1	1	1	0	0	0	0	0	0	0	0	0	0	0	0	0	0	0	0	0	0	0	0	0	0	0	0	0	0	0	0	0	0	0	0	0	0	0
Acanthamoeba	0	0	1	1	1	1	1	1	1	1	1	1	1	1	0	0	0	0	0	0	0	0	0	0	0	0	0	0	0	0	0	0	0	0	0	0	0	0	0	0	0	0	0	0	0	0	0	0	0
Cryptomonadales_XX	0	0	1	1	1	1	1	1	1	1	1	1	1	1	0	0	0	0	0	0	0	0	0	0	0	0	0	0	0	0	0	0	0	0	0	0	0	0	0	0	0	0	0	0	0	0	0	0	0
Cryptomonas	0	0	1	1	1	1	1	1	1	1	1	1	1	1	0	0	0	0	0	0	0	0	0	0	0	0	0	0	0	0	0	0	0	0	0	0	0	0	0	0	0	0	0	0	0	0	0	0	0
Poterioochromonas	0	0	1	1	1	1	1	1	1	1	1	1	1	1	0	0	0	0	0	0	0	0	0	0	0	0	0	0	0	0	0	0	0	0	0	0	0	0	0	0	0	0	0	0	0	0	0	0	0
Colpoda	0	0	1	1	1	1	1	1	1	1	1	1	1	1	0	0	0	0	0	0	0	0	0	0	0	0	0	0	0	0	0	0	0	0	0	0	0	0	0	0	0	0	0	0	0	0	0	0	0
Sphaerastrum	0	0	1	1	1	1	1	1	1	1	1	1	1	1	0	0	0	0	0	0	0	0	0	0	0	0	0	0	0	0	0	0	0	0	0	0	0	0	0	0	0	0	0	0	0	0	0	0	0
Ceratium	0	0	1	1	1	1	1	1	1	1	1	1	1	1	0	0	0	0	0	0	0	0	0	0	0	0	0	0	0	0	0	0	0	0	0	0	0	0	0	0	0	0	0	0	0	0	0	0	0
Centroheliozoa_XXXX	0	0	1	1	1	1	1	1	1	1	1	1	1	1	0	0	0	0	0	0	0	0	0	0	0	0	0	0	0	0	0	0	0	0	0	0	0	0	0	0	0	0	0	0	0	0	0	0	0
Fungi	0	0	1	0	0	0	0	0	0	0	0	0	0	0	0	0	0	0	0	0	0	0	0	0	0	0	0	0	0	0	0	0	0	0	0	0	0	0	0	0	0	0	0	0	0	0	0	0	0
Detritus	0	1	0	1	0	0	0	0	0	0	0	0	0	0	0	0	0	0	0	0	0	0	0	0	0	0	0	0	0	0	0	0	0	0	0	0	0	0	0	0	0	0	0	0	0	0	0	0	0
DOM	0	1	0	0	0	0	0	0	0	0	0	0	0	0	0	0	0	0	0	0	0	0	0	0	0	0	0	0	0	0	0	0	0	0	0	0	0	0	0	0	0	0	0	0	0	0	0	0	0
[truncated: 21 more columns]

## Sheet: TABLE S5
TABLE S5 The adjacency matrix of pairwise interactions in microbial food webs(Autumn)
	Agla	Protaspa-lineage_X	Viridiraptor	Litostomatea_XXX	Rhogostoma-lineage_X	unclassified_o__Pterocystida	Euglyphida_XX	Askenasia	Diphylleia	Chrysochromulina	Filamoeba	Leptophryidae_X	Ochromonas	Paraphysomonas	Aspidisca	Bicosoeca	Carchesium	Chromulinospumella	Codosiga	Cyclidium_3	Flamella	Halteriidae_X	Heterophrys	Limnofila	Limnofilidae_X	MAST-12_XXX	Micronuclearia	Monas	Oligohymenophorea_XXX	Oxytricha	Paracercomonas	Penardia-lineage_X	Pleuronematida_X	Pseudopedinella	Sandona	Sandonidae_X	Spongomonadidae_X	Spumella	Teretomonas	Tremula	Urotricha	Vahlkampfia	Vampyrella	Vorticella	Coleps	Hartmannella	Paramecium	Acanthamoeba	Cryptomonadales_XX
Agla	0	1	1	1	1	1	0	1	1	1	1	1	1	1	0	0	0	0	0	0	0	0	0	0	0	0	0	0	0	0	0	0	0	0	0	0	0	0	0	0	0	0	0	0	0	0	0	0	0
Protaspa-lineage_X	0	0	1	1	1	1	1	0	0	0	0	0	0	0	0	0	0	0	0	0	0	0	0	0	0	0	0	0	0	0	0	0	0	0	0	0	0	0	0	0	0	0	0	0	0	0	0	0	0
Viridiraptor	0	1	0	1	1	1	1	0	0	0	0	0	0	0	0	0	0	0	0	0	0	0	0	0	0	0	0	0	0	0	0	0	0	0	0	0	0	0	0	0	0	0	0	0	0	0	0	0	0
Litostomatea_XXX	0	1	1	0	1	1	1	0	0	0	0	0	0	0	0	0	0	0	0	0	0	0	0	0	0	0	0	0	0	0	0	0	0	0	0	0	0	0	0	0	0	0	0	0	0	0	0	0	0
Rhogostoma-lineage_X	0	1	1	1	0	1	1	0	0	0	0	0	0	0	0	0	0	0	0	0	0	0	0	0	0	0	0	0	0	0	0	0	0	0	0	0	0	0	0	0	0	0	0	0	0	0	0	0	0
unclassified_o__Pterocystida	0	1	1	1	1	0	1	0	0	0	0	0	0	0	0	0	0	0	0	0	0	0	0	0	0	0	0	0	0	0	0	0	0	0	0	0	0	0	0	0	0	0	0	0	0	0	0	0	0
Euglyphida_XX	0	1	1	1	1	1	0	0	0	0	0	0	0	0	0	0	0	0	0	0	0	0	0	0	0	0	0	0	0	0	0	0	0	0	0	0	0	0	0	0	0	0	0	0	0	0	0	0	0
Askenasia	0	1	1	1	1	1	1	0	0	0	0	0	0	0	0	0	0	0	0	0	0	0	0	0	0	0	0	0	0	0	0	0	0	0	0	0	0	0	0	0	0	0	0	0	0	0	0	0	0
Diphylleia	0	1	1	1	1	1	1	0	0	0	0	0	0	0	0	0	0	0	0	0	0	0	0	0	0	0	0	0	0	0	0	0	0	0	0	0	0	0	0	0	0	0	0	0	0	0	0	0	0
Chrysochromulina	0	1	1	1	1	1	1	0	0	0	0	0	0	0	0	0	0	0	0	0	0	0	0	0	0	0	0	0	0	0	0	0	0	0	0	0	0	0	0	0	0	0	0	0	0	0	0	0	0
Filamoeba	0	1	1	1	1	1	1	0	0	0	0	0	0	0	0	0	0	0	0	0	0	0	0	0	0	0	0	0	0	0	0	0	0	0	0	0	0	0	0	0	0	0	0	0	0	0	0	0	0
Leptophryidae_X	0	1	1	1	1	1	1	0	0	0	0	0	0	0	0	0	0	0	0	0	0	0	0	0	0	0	0	0	0	0	0	0	0	0	0	0	0	0	0	0	0	0	0	0	0	0	0	0	0
Ochromonas	0	1	1	1	1	1	1	0	0	0	0	0	0	0	0	0	0	0	0	0	0	0	0	0	0	0	0	0	0	0	0	0	0	0	0	0	0	0	0	0	0	0	0	0	0	0	0	0	0
Paraphysomonas	0	1	1	1	1	1	1	0	0	0	0	0	0	0	0	0	0	0	0	0	0	0	0	0	0	0	0	0	0	0	0	0	0	0	0	0	0	0	0	0	0	0	0	0	0	0	0	0	0
Aspidisca	0	1	1	1	1	1	1	0	0	0	0	0	0	0	0	0	0	0	0	0	0	0	0	0	0	0	0	0	0	0	0	0	0	0	0	0	0	0	0	0	0	0	0	0	0	0	0	0	0
Bicosoeca	0	1	1	1	1	1	1	0	0	0	0	0	0	0	0	0	0	0	0	0	0	0	0	0	0	0	0	0	0	0	0	0	0	0	0	0	0	0	0	0	0	0	0	0	0	0	0	0	0
Carchesium	0	1	1	1	1	1	1	0	0	0	0	0	0	0	0	0	0	0	0	0	0	0	0	0	0	0	0	0	0	0	0	0	0	0	0	0	0	0	0	0	0	0	0	0	0	0	0	0	0
Chromulinospumella	0	1	1	1	1	1	1	0	0	0	0	0	0	0	0	0	0	0	0	0	0	0	0	0	0	0	0	0	0	0	0	0	0	0	0	0	0	0	0	0	0	0	0	0	0	0	0	0	0
Codosiga	0	1	1	1	1	1	1	0	0	0	0	0	0	0	0	0	0	0	0	0	0	0	0	0	0	0	0	0	0	0	0	0	0	0	0	0	0	0	0	0	0	0	0	0	0	0	0	0	0
Cyclidium_3	0	1	1	1	1	1	1	0	0	0	0	0	0	0	0	0	0	0	0	0	0	0	0	0	0	0	0	0	0	0	0	0	0	0	0	0	0	0	0	0	0	0	0	0	0	0	0	0	0
Flamella	0	1	1	1	1	1	1	0	0	0	0	0	0	0	0	0	0	0	0	0	0	0	0	0	0	0	0	0	0	0	0	0	0	0	0	0	0	0	0	0	0	0	0	0	0	0	0	0	0
Halteriidae_X	0	1	1	1	1	1	1	0	0	0	0	0	0	0	0	0	0	0	0	0	0	0	0	0	0	0	0	0	0	0	0	0	0	0	0	0	0	0	0	0	0	0	0	0	0	0	0	0	0
Heterophrys	0	1	1	1	1	1	1	0	0	0	0	0	0	0	0	0	0	0	0	0	0	0	0	0	0	0	0	0	0	0	0	0	0	0	0	0	0	0	0	0	0	0	0	0	0	0	0	0	0
Limnofila	0	1	1	1	1	1	1	0	0	0	0	0	0	0	0	0	0	0	0	0	0	0	0	0	0	0	0	0	0	0	0	0	0	0	0	0	0	0	0	0	0	0	0	0	0	0	0	0	0
Limnofilidae_X	0	1	1	1	1	1	1	0	0	0	0	0	0	0	0	0	0	0	0	0	0	0	0	0	0	0	0	0	0	0	0	0	0	0	0	0	0	0	0	0	0	0	0	0	0	0	0	0	0
MAST-12_XXX	0	1	1	1	1	1	1	0	0	0	0	0	0	0	0	0	0	0	0	0	0	0	0	0	0	0	0	0	0	0	0	0	0	0	0	0	0	0	0	0	0	0	0	0	0	0	0	0	0
Micronuclearia	0	1	1	1	1	1	1	0	0	0	0	0	0	0	0	0	0	0	0	0	0	0	0	0	0	0	0	0	0	0	0	0	0	0	0	0	0	0	0	0	0	0	0	0	0	0	0	0	0
Monas	0	1	1	1	1	1	1	0	0	0	0	0	0	0	0	0	0	0	0	0	0	0	0	0	0	0	0	0	0	0	0	0	0	0	0	0	0	0	0	0	0	0	0	0	0	0	0	0	0
Oligohymenophorea_XXX	0	1	1	1	1	1	1	0	0	0	0	0	0	0	0	0	0	0	0	0	0	0	0	0	0	0	0	0	0	0	0	0	0	0	0	0	0	0	0	0	0	0	0	0	0	0	0	0	0
Oxytricha	0	1	1	1	1	1	1	0	0	0	0	0	0	0	0	0	0	0	0	0	0	0	0	0	0	0	0	0	0	0	0	0	0	0	0	0	0	0	0	0	0	0	0	0	0	0	0	0	0
Paracercomonas	0	1	1	1	1	1	1	0	0	0	0	0	0	0	0	0	0	0	0	0	0	0	0	0	0	0	0	0	0	0	0	0	0	0	0	0	0	0	0	0	0	0	0	0	0	0	0	0	0
Penardia-lineage_X	0	1	1	1	1	1	1	0	0	0	0	0	0	0	0	0	0	0	0	0	0	0	0	0	0	0	0	0	0	0	0	0	0	0	0	0	0	0	0	0	0	0	0	0	0	0	0	0	0
Pleuronematida_X	0	1	1	1	1	1	1	0	0	0	0	0	0	0	0	0	0	0	0	0	0	0	0	0	0	0	0	0	0	0	0	0	0	0	0	0	0	0	0	0	0	0	0	0	0	0	0	0	0
Pseudopedinella	0	1	1	1	1	1	1	0	0	0	0	0	0	0	0	0	0	0	0	0	0	0	0	0	0	0	0	0	0	0	0	0	0	0	0	0	0	0	0	0	0	0	0	0	0	0	0	0	0
Sandona	0	1	1	1	1	1	1	0	0	0	0	0	0	0	0	0	0	0	0	0	0	0	0	0	0	0	0	0	0	0	0	0	0	0	0	0	0	0	0	0	0	0	0	0	0	0	0	0	0
Sandonidae_X	0	1	1	1	1	1	1	0	0	0	0	0	0	0	0	0	0	0	0	0	0	0	0	0	0	0	0	0	0	0	0	0	0	0	0	0	0	0	0	0	0	0	0	0	0	0	0	0	0
Spongomonadidae_X	0	1	1	1	1	1	1	0	0	0	0	0	0	0	0	0	0	0	0	0	0	0	0	0	0	0	0	0	0	0	0	0	0	0	0	0	0	0	0	0	0	0	0	0	0	0	0	0	0
Spumella	0	1	1	1	1	1	1	0	0	0	0	0	0	0	0	0	0	0	0	0	0	0	0	0	0	0	0	0	0	0	0	0	0	0	0	0	0	0	0	0	0	0	0	0	0	0	0	0	0
Teretomonas	0	1	1	1	1	1	1	0	0	0	0	0	0	0	0	0	0	0	0	0	0	0	0	0	0	0	0	0	0	0	0	0	0	0	0	0	0	0	0	0	0	0	0	0	0	0	0	0	0
Tremula	0	1	1	1	1	1	1	0	0	0	0	0	0	0	0	0	0	0	0	0	0	0	0	0	0	0	0	0	0	0	0	0	0	0	0	0	0	0	0	0	0	0	0	0	0	0	0	0	0
Urotricha	0	1	1	1	1	1	1	0	0	0	0	0	0	0	0	0	0	0	0	0	0	0	0	0	0	0	0	0	0	0	0	0	0	0	0	0	0	0	0	0	0	0	0	0	0	0	0	0	0
Vahlkampfia	0	1	1	1	1	1	1	0	0	0	0	0	0	0	0	0	0	0	0	0	0	0	0	0	0	0	0	0	0	0	0	0	0	0	0	0	0	0	0	0	0	0	0	0	0	0	0	0	0
Vampyrella	0	1	1	1	1	1	1	0	0	0	0	0	0	0	0	0	0	0	0	0	0	0	0	0	0	0	0	0	0	0	0	0	0	0	0	0	0	0	0	0	0	0	0	0	0	0	0	0	0
Vorticella	0	1	1	1	1	1	1	0	0	0	0	0	0	0	0	0	0	0	0	0	0	0	0	0	0	0	0	0	0	0	0	0	0	0	0	0	0	0	0	0	0	0	0	0	0	0	0	0	0
Coleps	0	1	1	1	1	1	1	0	0	0	0	0	0	0	0	0	0	0	0	0	0	0	0	0	0	0	0	0	0	0	0	0	0	0	0	0	0	0	0	0	0	0	0	0	0	0	0	0	0
Hartmannella	0	1	1	1	1	1	1	0	0	0	0	0	0	0	0	0	0	0	0	0	0	0	0	0	0	0	0	0	0	0	0	0	0	0	0	0	0	0	0	0	0	0	0	0	0	0	0	0	0
Paramecium	0	1	1	1	1	1	1	0	0	0	0	0	0	0	0	0	0	0	0	0	0	0	0	0	0	0	0	0	0	0	0	0	0	0	0	0	0	0	0	0	0	0	0	0	0	0	0	0	0
Acanthamoeba	0	1	1	1	1	1	1	0	0	0	0	0	0	0	0	0	0	0	0	0	0	0	0	0	0	0	0	0	0	0	0	0	0	0	0	0	0	0	0	0	0	0	0	0	0	0	0	0	0
Cryptomonadales_XX	0	1	1	1	1	1	1	0	0	0	0	0	0	0	0	0	0	0	0	0	0	0	0	0	0	0	0	0	0	0	0	0	0	0	0	0	0	0	0	0	0	0	0	0	0	0	0	0	0
Cryptomonas	0	1	1	1	1	1	1	0	0	0	0	0	0	0	0	0	0	0	0	0	0	0	0	0	0	0	0	0	0	0	0	0	0	0	0	0	0	0	0	0	0	0	0	0	0	0	0	0	0
Poterioochromonas	0	1	1	1	1	1	1	0	0	0	0	0	0	0	0	0	0	0	0	0	0	0	0	0	0	0	0	0	0	0	0	0	0	0	0	0	0	0	0	0	0	0	0	0	0	0	0	0	0
Colpoda	0	1	1	1	1	1	1	0	0	0	0	0	0	0	0	0	0	0	0	0	0	0	0	0	0	0	0	0	0	0	0	0	0	0	0	0	0	0	0	0	0	0	0	0	0	0	0	0	0
Sphaerastrum	0	1	1	1	1	1	1	0	0	0	0	0	0	0	0	0	0	0	0	0	0	0	0	0	0	0	0	0	0	0	0	0	0	0	0	0	0	0	0	0	0	0	0	0	0	0	0	0	0
Tintinnidium	0	1	1	1	1	1	1	0	0	0	0	0	0	0	0	0	0	0	0	0	0	0	0	0	0	0	0	0	0	0	0	0	0	0	0	0	0	0	0	0	0	0	0	0	0	0	0	0	0
Ceratium	0	1	1	1	1	1	1	0	0	0	0	0	0	0	0	0	0	0	0	0	0	0	0	0	0	0	0	0	0	0	0	0	0	0	0	0	0	0	0	0	0	0	0	0	0	0	0	0	0
Stentor	0	1	1	1	1	1	1	0	0	0	0	0	0	0	0	0	0	0	0	0	0	0	0	0	0	0	0	0	0	0	0	0	0	0	0	0	0	0	0	0	0	0	0	0	0	0	0	0	0
Protaspa	0	1	1	1	1	1	1	0	0	0	0	0	0	0	0	0	0	0	0	0	0	0	0	0	0	0	0	0	0	0	0	0	0	0	0	0	0	0	0	0	0	0	0	0	0	0	0	0	0
Bacteria	0	0	0	1	1	1	1	0	0	1	1	1	0	1	1	1	1	1	1	1	1	1	1	1	1	1	1	1	1	1	1	1	1	1	1	1	1	1	1	1	1	1	1	1	1	1	1	1	1
Fungi	0	0	0	0	0	0	0	0	0	0	0	0	0	0	0	0	0	0	0	0	0	0	0	0	0	0	0	0	0	0	0	0	0	0	0	0	0	0	0	0	0	0	0	0	0	0	0	1	0
Detritus	0	0	0	0	0	0	0	0	0	0	0	0	0	0	0	0	0	0	0	0	0	0	0	0	0	0	0	0	0	0	0	0	0	0	0	0	0	0	0	0	0	0	0	0	0	0	0	0	0
DOM	0	0	0	0	0	0	0	0	0	0	0	0	0	0	0	0	0	0	0	0	0	0	0	0	0	0	0	0	0	0	0	0	0	0	0	0	0	0	0	0	0	0	0	0	0	0	0	0	0
[truncated: 12 more columns]

## Sheet: TABLE S6
TABLE S6 The adjacency matrix of pairwise interactions in microbial food webs(Winter)
	Protaspa-lineage_X	Raphidiophrys	Viridiraptor	Centroheliozoa_XXXX	Rhogostoma	Rhogostoma-lineage_X	unclassified_o__Pterocystida	Cercomonas	Eocercomonas	Euglyphida_XX	Askenasia	Difflugia	Chilodonella	Filamoeba	Leptophryidae_X	Ochromonas	Paraphysomonas	Allovahlkampfia	Aspidisca	Bodomorpha	Carchesium	Cyclidium_3	Flamella	Glissomonadida_XX	Group-Te	Halteriidae_X	Leptopharynx	Limnofilidae_X	MAST-12_XXX	Mesofila	Micronuclearia	Oxytricha	Paracercomonas	Peregrinia	Poteriospumella	Pseudopedinella	Sandona	Sandonidae_Clade-N/F-A	Sandonidae_X	Spongomonadidae_X	Spumella	Tremula	Vahlkampfia	Vannella	Vexillifera	Vorticella	Hartmannella	Acanthamoeba	Cryptomonadales_XX
Protaspa-lineage_X	0	1	1	1	1	1	1	1	1	1	0	0	0	0	0	0	0	0	0	0	0	0	0	0	0	0	0	0	0	0	0	0	0	0	0	0	0	0	0	0	0	0	0	0	0	0	0	0	0
Raphidiophrys	1	0	1	1	1	1	1	1	1	1	0	0	0	0	0	0	0	0	0	0	0	0	0	0	0	0	0	0	0	0	0	0	0	0	0	0	0	0	0	0	0	0	0	0	0	0	0	0	0
Viridiraptor	1	1	0	1	1	1	1	1	1	1	0	0	0	0	0	0	0	0	0	0	0	0	0	0	0	0	0	0	0	0	0	0	0	0	0	0	0	0	0	0	0	0	0	0	0	0	0	0	0
Centroheliozoa_XXXX	1	1	1	0	1	1	1	1	1	1	0	0	0	0	0	0	0	0	0	0	0	0	0	0	0	0	0	0	0	0	0	0	0	0	0	0	0	0	0	0	0	0	0	0	0	0	0	0	0
Rhogostoma	1	1	1	1	0	1	1	1	1	1	0	0	0	0	0	0	0	0	0	0	0	0	0	0	0	0	0	0	0	0	0	0	0	0	0	0	0	0	0	0	0	0	0	0	0	0	0	0	0
Rhogostoma-lineage_X	1	1	1	1	1	0	1	1	1	1	0	0	0	0	0	0	0	0	0	0	0	0	0	0	0	0	0	0	0	0	0	0	0	0	0	0	0	0	0	0	0	0	0	0	0	0	0	0	0
unclassified_o__Pterocystida	1	1	1	1	1	1	0	1	1	1	0	0	0	0	0	0	0	0	0	0	0	0	0	0	0	0	0	0	0	0	0	0	0	0	0	0	0	0	0	0	0	0	0	0	0	0	0	0	0
Cercomonas	1	1	1	1	1	1	1	0	1	1	0	0	0	0	0	0	0	0	0	0	0	0	0	0	0	0	0	0	0	0	0	0	0	0	0	0	0	0	0	0	0	0	0	0	0	0	0	0	0
Eocercomonas	1	1	1	1	1	1	1	1	0	1	0	0	0	0	0	0	0	0	0	0	0	0	0	0	0	0	0	0	0	0	0	0	0	0	0	0	0	0	0	0	0	0	0	0	0	0	0	0	0
Euglyphida_XX	1	1	1	1	1	1	1	1	1	0	0	0	0	0	0	0	0	0	0	0	0	0	0	0	0	0	0	0	0	0	0	0	0	0	0	0	0	0	0	0	0	0	0	0	0	0	0	0	0
Askenasia	1	1	1	1	1	1	1	1	1	1	0	0	0	0	0	0	0	0	0	0	0	0	0	0	0	0	0	0	0	0	0	0	0	0	0	0	0	0	0	0	0	0	0	0	0	0	0	0	0
Difflugia	1	1	1	1	1	1	1	1	1	1	0	0	0	0	0	0	0	0	0	0	0	0	0	0	0	0	0	0	0	0	0	0	0	0	0	0	0	0	0	0	0	0	0	0	0	0	0	0	0
Chilodonella	1	1	1	1	1	1	1	1	1	1	0	0	0	0	0	0	0	0	0	0	0	0	0	0	0	0	0	0	0	0	0	0	0	0	0	0	0	0	0	0	0	0	0	0	0	0	0	0	0
Filamoeba	1	1	1	1	1	1	1	1	1	1	0	0	0	0	0	0	0	0	0	0	0	0	0	0	0	0	0	0	0	0	0	0	0	0	0	0	0	0	0	0	0	0	0	0	0	0	0	0	0
Leptophryidae_X	1	1	1	1	1	1	1	1	1	1	0	0	0	0	0	0	0	0	0	0	0	0	0	0	0	0	0	0	0	0	0	0	0	0	0	0	0	0	0	0	0	0	0	0	0	0	0	0	0
Ochromonas	1	1	1	1	1	1	1	1	1	1	0	0	0	0	0	0	0	0	0	0	0	0	0	0	0	0	0	0	0	0	0	0	0	0	0	0	0	0	0	0	0	0	0	0	0	0	0	0	0
Paraphysomonas	1	1	1	1	1	1	1	1	1	1	0	0	0	0	0	0	0	0	0	0	0	0	0	0	0	0	0	0	0	0	0	0	0	0	0	0	0	0	0	0	0	0	0	0	0	0	0	0	0
Allovahlkampfia	1	1	1	1	1	1	1	1	1	1	0	0	0	0	0	0	0	0	0	0	0	0	0	0	0	0	0	0	0	0	0	0	0	0	0	0	0	0	0	0	0	0	0	0	0	0	0	0	0
Aspidisca	1	1	1	1	1	1	1	1	1	1	0	0	0	0	0	0	0	0	0	0	0	0	0	0	0	0	0	0	0	0	0	0	0	0	0	0	0	0	0	0	0	0	0	0	0	0	0	0	0
Bodomorpha	1	1	1	1	1	1	1	1	1	1	0	0	0	0	0	0	0	0	0	0	0	0	0	0	0	0	0	0	0	0	0	0	0	0	0	0	0	0	0	0	0	0	0	0	0	0	0	0	0
Carchesium	1	1	1	1	1	1	1	1	1	1	0	0	0	0	0	0	0	0	0	0	0	0	0	0	0	0	0	0	0	0	0	0	0	0	0	0	0	0	0	0	0	0	0	0	0	0	0	0	0
Cyclidium_3	1	1	1	1	1	1	1	1	1	1	0	0	0	0	0	0	0	0	0	0	0	0	0	0	0	0	0	0	0	0	0	0	0	0	0	0	0	0	0	0	0	0	0	0	0	0	0	0	0
Flamella	1	1	1	1	1	1	1	1	1	1	0	0	0	0	0	0	0	0	0	0	0	0	0	0	0	0	0	0	0	0	0	0	0	0	0	0	0	0	0	0	0	0	0	0	0	0	0	0	0
Glissomonadida_XX	1	1	1	1	1	1	1	1	1	1	0	0	0	0	0	0	0	0	0	0	0	0	0	0	0	0	0	0	0	0	0	0	0	0	0	0	0	0	0	0	0	0	0	0	0	0	0	0	0
Group-Te	1	1	1	1	1	1	1	1	1	1	0	0	0	0	0	0	0	0	0	0	0	0	0	0	0	0	0	0	0	0	0	0	0	0	0	0	0	0	0	0	0	0	0	0	0	0	0	0	0
Halteriidae_X	1	1	1	1	1	1	1	1	1	1	0	0	0	0	0	0	0	0	0	0	0	0	0	0	0	0	0	0	0	0	0	0	0	0	0	0	0	0	0	0	0	0	0	0	0	0	0	0	0
Leptopharynx	1	1	1	1	1	1	1	1	1	1	0	0	0	0	0	0	0	0	0	0	0	0	0	0	0	0	0	0	0	0	0	0	0	0	0	0	0	0	0	0	0	0	0	0	0	0	0	0	0
Limnofilidae_X	1	1	1	1	1	1	1	1	1	1	0	0	0	0	0	0	0	0	0	0	0	0	0	0	0	0	0	0	0	0	0	0	0	0	0	0	0	0	0	0	0	0	0	0	0	0	0	0	0
MAST-12_XXX	1	1	1	1	1	1	1	1	1	1	0	0	0	0	0	0	0	0	0	0	0	0	0	0	0	0	0	0	0	0	0	0	0	0	0	0	0	0	0	0	0	0	0	0	0	0	0	0	0
Mesofila	1	1	1	1	1	1	1	1	1	1	0	0	0	0	0	0	0	0	0	0	0	0	0	0	0	0	0	0	0	0	0	0	0	0	0	0	0	0	0	0	0	0	0	0	0	0	0	0	0
Micronuclearia	1	1	1	1	1	1	1	1	1	1	0	0	0	0	0	0	0	0	0	0	0	0	0	0	0	0	0	0	0	0	0	0	0	0	0	0	0	0	0	0	0	0	0	0	0	0	0	0	0
Oxytricha	1	1	1	1	1	1	1	1	1	1	0	0	0	0	0	0	0	0	0	0	0	0	0	0	0	0	0	0	0	0	0	0	0	0	0	0	0	0	0	0	0	0	0	0	0	0	0	0	0
Paracercomonas	1	1	1	1	1	1	1	1	1	1	0	0	0	0	0	0	0	0	0	0	0	0	0	0	0	0	0	0	0	0	0	0	0	0	0	0	0	0	0	0	0	0	0	0	0	0	0	0	0
Peregrinia	1	1	1	1	1	1	1	1	1	1	0	0	0	0	0	0	0	0	0	0	0	0	0	0	0	0	0	0	0	0	0	0	0	0	0	0	0	0	0	0	0	0	0	0	0	0	0	0	0
Poteriospumella	1	1	1	1	1	1	1	1	1	1	0	0	0	0	0	0	0	0	0	0	0	0	0	0	0	0	0	0	0	0	0	0	0	0	0	0	0	0	0	0	0	0	0	0	0	0	0	0	0
Pseudopedinella	1	1	1	1	1	1	1	1	1	1	0	0	0	0	0	0	0	0	0	0	0	0	0	0	0	0	0	0	0	0	0	0	0	0	0	0	0	0	0	0	0	0	0	0	0	0	0	0	0
Sandona	1	1	1	1	1	1	1	1	1	1	0	0	0	0	0	0	0	0	0	0	0	0	0	0	0	0	0	0	0	0	0	0	0	0	0	0	0	0	0	0	0	0	0	0	0	0	0	0	0
Sandonidae_Clade-N/F-A	1	1	1	1	1	1	1	1	1	1	0	0	0	0	0	0	0	0	0	0	0	0	0	0	0	0	0	0	0	0	0	0	0	0	0	0	0	0	0	0	0	0	0	0	0	0	0	0	0
Sandonidae_X	1	1	1	1	1	1	1	1	1	1	0	0	0	0	0	0	0	0	0	0	0	0	0	0	0	0	0	0	0	0	0	0	0	0	0	0	0	0	0	0	0	0	0	0	0	0	0	0	0
Spongomonadidae_X	1	1	1	1	1	1	1	1	1	1	0	0	0	0	0	0	0	0	0	0	0	0	0	0	0	0	0	0	0	0	0	0	0	0	0	0	0	0	0	0	0	0	0	0	0	0	0	0	0
Spumella	1	1	1	1	1	1	1	1	1	1	0	0	0	0	0	0	0	0	0	0	0	0	0	0	0	0	0	0	0	0	0	0	0	0	0	0	0	0	0	0	0	0	0	0	0	0	0	0	0
Tremula	1	1	1	1	1	1	1	1	1	1	0	0	0	0	0	0	0	0	0	0	0	0	0	0	0	0	0	0	0	0	0	0	0	0	0	0	0	0	0	0	0	0	0	0	0	0	0	0	0
Vahlkampfia	1	1	1	1	1	1	1	1	1	1	0	0	0	0	0	0	0	0	0	0	0	0	0	0	0	0	0	0	0	0	0	0	0	0	0	0	0	0	0	0	0	0	0	0	0	0	0	0	0
Vannella	1	1	1	1	1	1	1	1	1	1	0	0	0	0	0	0	0	0	0	0	0	0	0	0	0	0	0	0	0	0	0	0	0	0	0	0	0	0	0	0	0	0	0	0	0	0	0	0	0
Vexillifera	1	1	1	1	1	1	1	1	1	1	0	0	0	0	0	0	0	0	0	0	0	0	0	0	0	0	0	0	0	0	0	0	0	0	0	0	0	0	0	0	0	0	0	0	0	0	0	0	0
Vorticella	1	1	1	1	1	1	1	1	1	1	0	0	0	0	0	0	0	0	0	0	0	0	0	0	0	0	0	0	0	0	0	0	0	0	0	0	0	0	0	0	0	0	0	0	0	0	0	0	0
Hartmannella	1	1	1	1	1	1	1	1	1	1	0	0	0	0	0	0	0	0	0	0	0	0	0	0	0	0	0	0	0	0	0	0	0	0	0	0	0	0	0	0	0	0	0	0	0	0	0	0	0
Acanthamoeba	1	1	1	1	1	1	1	1	1	1	0	0	0	0	0	0	0	0	0	0	0	0	0	0	0	0	0	0	0	0	0	0	0	0	0	0	0	0	0	0	0	0	0	0	0	0	0	0	0
Cryptomonadales_XX	1	1	1	1	1	1	1	1	1	1	0	0	0	0	0	0	0	0	0	0	0	0	0	0	0	0	0	0	0	0	0	0	0	0	0	0	0	0	0	0	0	0	0	0	0	0	0	0	0
Cryptomonas	1	1	1	1	1	1	1	1	1	1	0	0	0	0	0	0	0	0	0	0	0	0	0	0	0	0	0	0	0	0	0	0	0	0	0	0	0	0	0	0	0	0	0	0	0	0	0	0	0
Cochliopodium	1	1	1	1	1	1	1	1	1	1	0	0	0	0	0	0	0	0	0	0	0	0	0	0	0	0	0	0	0	0	0	0	0	0	0	0	0	0	0	0	0	0	0	0	0	0	0	0	0
Colpoda	1	1	1	1	1	1	1	1	1	1	0	0	0	0	0	0	0	0	0	0	0	0	0	0	0	0	0	0	0	0	0	0	0	0	0	0	0	0	0	0	0	0	0	0	0	0	0	0	0
Ceratium	1	1	1	1	1	1	1	1	1	1	0	0	0	0	0	0	0	0	0	0	0	0	0	0	0	0	0	0	0	0	0	0	0	0	0	0	0	0	0	0	0	0	0	0	0	0	0	0	0
Agla	1	1	1	1	1	1	1	1	0	0	1	1	1	1	1	1	1	0	0	0	0	0	0	0	0	0	0	0	0	0	0	0	0	0	0	0	0	0	0	0	0	0	0	0	0	0	0	0	0
Bacteria	0	0	0	1	1	1	1	1	1	1	0	0	1	1	1	0	1	1	1	1	1	1	1	1	1	1	1	1	1	1	1	1	1	1	1	1	1	1	1	1	1	1	1	1	1	1	1	1	1
Fungi	0	0	0	0	0	0	0	1	0	0	0	0	0	0	0	0	0	0	0	0	0	0	0	0	0	0	0	0	0	0	0	0	0	0	0	0	0	0	0	0	0	0	0	0	0	0	0	1	0
Detritus	0	0	0	0	0	0	0	0	0	0	0	0	0	0	0	0	0	0	0	0	0	0	0	0	0	0	0	0	0	0	0	0	0	0	0	0	0	0	0	0	0	0	0	0	0	0	0	0	0
DOM	0	0	0	0	0	0	0	0	0	0	0	0	0	0	0	0	0	0	0	0	0	0	0	0	0	0	0	0	0	0	0	0	0	0	0	0	0	0	0	0	0	0	0	0	0	0	0	0	0
Tokophrya	0	0	0	0	0	0	0	0	0	0	0	0	0	0	0	0	0	0	0	0	0	0	0	0	0	0	0	0	0	0	0	0	0	0	0	0	0	0	0	0	0	0	0	0	0	0	0	0	0
[truncated: 10 more columns]

## Sheet: TABLE S7
TABLE S7 List of network metrics analyzed, abbreviations, definitions and relevant ecological information related to microbial food webs structure and stability.
Network metric	Abbreviation	Definition and ecological meaning	References
Number of species	S	Number of trophic species (nodes) in microbial food webs. Taxonomic richness is an indicator of diversity .	May, 1973; Tilman (1996)
Number of interactions or links	L	Number of trophic interactions (links) in microbial food webs. It is related to food web complexity and energy pathways.	Dunne et al. (2002)
Linkage density	LD	Mean number of links per species.	Dunne et al. (2009)
Connectance	C	Proportion of all possible links that are realized (number of links divided by squared number of taxa). A measure of network complexity that relates to the robustness of food webs in the face of perturbation.	Delmas et al. (2018); Dunne et al. (2002); May, 1973; Saint-B´eat et al., 2015
Mean trophic level	mean TL	Mean TL of a food web shows the efficiency of the energy transfer from basal assemblages to top predators, and is related to stability.	Borrelli and Ginzburg (2014); Thompson et al. (2007)
Omnivory	O	Proportion of species that feed on resources on different trophic levels. It gives trophic flexibility to an ecosystem and has implications in the network stability depending on the interaction strength distribution.	Gellner and McCann (2012); K. McCann and Hastings (1997); Saint-B´eat et al., 2015; Wootton (2017)
Modularity	Mod	Mod reflects how strongly sub-groups of species interact with each other compared to species from other sub-groups. A high value promotes stability by preventing the spread of perturbations across sub-groups.	Krause et al., 2003; Newman and Girvan,2004; Stouffer and Bascompte, 2011;Grilli et al., 2016
Quasi sign-stability	QSS	QSS is the proportion of community matrices that are locally stable preserving the sign structure. It is directly related to network local stability, which can reveal the amplification or not of small perturbations near the equilibrium point.	Allesina and Pascual, 2008.
Characteristic Path Length	CPL	PL is the average distance, accounted by the number of interactions, between any pair of species. It is related to stability in a complex way. Food webs with low CPL values are shown to be more stable, though short chains might also contribute to a rapid propagation of disturbances.	Kaunzinger and Morin, 1998; Albert and Barabási, 2002; Newman, 2003; Borrelli and Ginzburg, 2014.
Clustering Coefficient	CC	CC is a measure of grouping that reflects how likely is that two connected species are part of a larger highly connected group. High values of CC are thought to promote network stability since it would imply the existence of compartments. Compartments may buffer the spread of perturbations.	Albert and Barabási, 2002; Newman, 2003; Stouffer and Bascompte, 2011.
Average degree	AD	The average degree referred to species connectivity in the community.	Gao Qun et al. (2019); Newman and Mark E.J. (2003),(2006).
Interaction	Int	The proportion of interaction between bactivores protozoa taxa and bacterial could reflect their potential biological interactions.	Maynard et al. (2017); Durán et al. (2018); Freilich et al. (2018); Wagg et al. (2019);

## Sheet: TABLE S8
TABLE S8 Network metric values for four seasonal microbial food webs.
Network metric	Abbreviation	Spring	Summer	Autumn	Winter
Number of species	S	69	70	61	59
Number of interactions or links	L	780	921	462	646
Linkage density	LD	11.3	13.2	7.57	10.94
Connectance	C	0.16	0.19	0.12	0.16
Characteristic Path Length	CPL	1.15	1.133	1.2	1.16
Clustering Coefficient	CC	0.39	0.43	0.29	0.43

## Sheet: TABLE S9
TABLE S9 Kolmogorov-Smirnov test D and p values for the four seasons metrics comparison of simulated values. * for p-values significantly different (<0.05).
Network metric	Abbreviation	Summer-Spring		Summer-Autumn		Summer-Winter
		D	p-value	D	p-value	D	p-value
Mean trophic level	mean TL	0.67	<0.01*	0.66	<0.01*	0.66	<0.01*
Omnivory	O	0.99	<0.01*	0.75	<0.01*	0.75	<0.01*
Modularity	Mod	0.47	<0.01*	0.25	<0.01*	0.25	<0.01*
Quasi sign-stability	QSS	0.95	<0.01*	0.95	<0.01*	0.95	<0.01*

## Sheet: TABLE S10
TABLE S10 Correlation analysis of the relationship between the stability and complex of microbial food webs.
	Links		LD		Con
	R	p	R	p	R	p
TLMean	0.91	8.3e-14	0.94	2.2e-16	0.86	6e-11
Omnivory	-0.19	0.28	-0.027	0.88	0.29	0.09
Mod	-0.77	3e-08	-0.77	3.4e-08	-0.67	6.9e-06
Meling	0.96	2.2e-16	0.96	2.2e-16	0.77	4.7e-08
